# Supplementary material for: Potential effects of acanthocephalan and microsporidian parasites on the trophic status of the freshwater isopod Asellus aquaticus
Source: Parasite. 2025 Nov 17;32:70. doi: 10.1051/parasite/2025063 (PMC12621548; doi:10.1051/parasite/2025063)
Supplement: Supplementary file 1 — Table S1: Water parameters and number of collected isopods for each sampling. Table S2: Overview of host individuals, acanthocephalans, and microsporidians. Table S3: Minimum (min), maximum (max), mean and standard deviation (sd) of pleotelson widths of A. aquaticus, as well as the number of measured individuals (n), according to sampling month and infection status. Values rounded to two decimals. Note that the total number of measured isopods is 535, as three pleotelson widths were not taken. Table S4: Pairwise comparisons of the pleotelson width of A. aquaticus between different infection statuses, according to sampling time. P-values and corresponding significance levels are indicated as follows: p < 0.05 = *, p < 0.010 = **, p < 0.001 = ***, ns = not significant. Table S5: Measured δ15N and δ13C values in isopods and acanthocephalans. “Mean” columns include the mean values of replicates as well as individual measurements if no replicates were available. “SD” columns include the corresponding standard deviation if samples had replicates. [file parasite-32-70-s1.zip]

Archive with 2 entries (1 files):
- parasite250093-1-olm/
- parasite250093-1-olm/Tables_S1-S5.xlsx
