# Supplementary material for: Potential effects of acanthocephalan and microsporidian parasites on the trophic status of the freshwater isopod Asellus aquaticus
Source: Parasite. 2025 Nov 17;32:70. doi: 10.1051/parasite/2025063 (PMC12621548; doi:10.1051/parasite/2025063)
Supplement: Supplementary file 1 — Table S1: Water parameters and number of collected isopods for each sampling. Table S2: Overview of host individuals, acanthocephalans, and microsporidians. Table S3: Minimum (min), maximum (max), mean and standard deviation (sd) of pleotelson widths of A. aquaticus, as well as the number of measured individuals (n), according to sampling month and infection status. Values rounded to two decimals. Note that the total number of measured isopods is 535, as three pleotelson widths were not taken. Table S4: Pairwise comparisons of the pleotelson width of A. aquaticus between different infection statuses, according to sampling time. P-values and corresponding significance levels are indicated as follows: p < 0.05 = *, p < 0.010 = **, p < 0.001 = ***, ns = not significant. Table S5: Measured δ15N and δ13C values in isopods and acanthocephalans. “Mean” columns include the mean values of replicates as well as individual measurements if no replicates were available. “SD” columns include the corresponding standard deviation if samples had replicates. [file parasite-32-70-s1.zip › parasite250093-1-olm/Tables_S1-S5.xlsx]

## Sheet: Table_S1
Table S1: Water parameters and number of collected isopods for each sampling.
Sampling month	Sampling	Season	pH	Conductivity [mS/cm]	Temperature [°C]	No. of sampled isopods	No. of Acanthocephala	No. of Microsporidia infections	Notes
September	2023-09-07	summer	NA	2.47	23.2	153	2	3
November	2023-11-08	autumn	8.04	1.923	11.5	87	2	7	samples pooled together for analyses
November	2023-11-16	autumn	NA	1.080	11.4	68	2	12
December	2024-12-17	autumn	7.46	1.628	10	80	4	1
January	2025-01-29	winter	7.55	1.559	8.67	150	6	1
						total = 538	total = 16	total = 24

## Sheet: Table_S2
Table S2: Overview of host individuals, acanthocephalans, and microsporidians.
Sample							PCR results: Microsporidia				PCR results: Acanthocephala				PCR results: isopods
Sample_ID	Sampling	Season	Organism	Pleotelson_width_mm	Infection_status	SIA sample	Sequence length	BLAST result	Pairwise identity	Final interpretation	Sequence length	BLAST result	Pairwise identity	Final interpretation	Sequence length	BLAST result	Pairwise identity
OEA1	November 2023	Autumn 2023	A. aquaticus	2.67	Uninfected		--	--	--	Uninfected	--	--	--	Uninfected	676	Asellus aquaticus MT06330, MT521233	1
OEA2	November 2023	Autumn 2023	A. aquaticus	2.72	Uninfected		--	--	--	Uninfected	--	--	--	Uninfected	641	Asellus aquaticus isolate Aaquaticus, OR291918	99.3%
OEA3	November 2023	Autumn 2023	A. aquaticus	2.16	Uninfected		--	--	--	Uninfected	--	--	--	Uninfected	638	Asellus aquaticus isolate Aaquaticus, OR291918	99.8%
OEA4	November 2023	Autumn 2023	A. aquaticus	2.03	Uninfected		--	--	--	Uninfected	--	--	--	Uninfected	669	Asellus aquaticus isolate LY4, DQ144833	99.9%
OEA5	November 2023	Autumn 2023	A. aquaticus	1.51	Uninfected		--	--	--	Uninfected	--	--	--	Uninfected	640	Asellus aquaticus isolate GRLY, DQ144834	99.8%
OEA6	November 2023	Autumn 2023	A. aquaticus	1.92	Uninfected		--	--	--	Uninfected	--	--	--	Uninfected	660	Asellus aquaticus MT06330, MT521233	1
OEA7	November 2023	Autumn 2023	A. aquaticus	2.39	Microsporidia-infected (Microsporidium sp. isolate EFB02)	X	208	Microsporidium sp. isolate EFB02, OR616365	1	Microsporidium sp. isolate EFB02	--	--	--	Uninfected	676	Asellus aquaticus MT06330, MT521233	1
OEA8	November 2023	Autumn 2023	A. aquaticus	1.78	Uninfected		--	--	--	Uninfected	--	--	--	Uninfected	662	Asellus aquaticus isolate FR1, AY531784	99.8%
OEA9	November 2023	Autumn 2023	A. aquaticus	3.15	Uninfected		--	--	--	Uninfected	--	--	--	Uninfected	667	Asellus aquaticus isolate FR1, AY531784	99.9%
OEA10	November 2023	Autumn 2023	A. aquaticus	2.26	Uninfected		--	--	--	Uninfected	--	--	--	Uninfected	644	Asellus aquaticus MT06330, MT521233	1
OEA11	November 2023	Autumn 2023	A. aquaticus	2.40	Uninfected		--	--	--	Uninfected	--	--	--	Uninfected	644	Asellus aquaticus isolate Aaquaticus, OR291918	1
OEA12	November 2023	Autumn 2023	A. aquaticus	2.19	Microsporidia-infected (Microsporidium sp. isolate EFB02)	X	231	Microsporidium sp. isolate EFB02, OR616365	98.7%	Microsporidium sp. isolate EFB02	--	--	--	Uninfected
OEA13	November 2023	Autumn 2023	A. aquaticus	3.07	Microsporidia-infected (Microsporidium sp. isolate EFB02)	X	90	Microsporidium sp. isolate EFB02, OR616365	1	Microsporidium sp. isolate EFB02	--	--	--	Uninfected	316	Asellus aquaticus isolate aaquaticus, OR291902	99.4%
OEA14	November 2023	Autumn 2023	A. aquaticus	3.47	Uninfected		--	--	--	Uninfected	--	--	--	Uninfected	653	Asellus aquaticus MT06330, MT521233	1
OEA15	November 2023	Autumn 2023	A. aquaticus	2.19	Uninfected		--	--	--	Uninfected	--	--	--	Uninfected
OEA16	November 2023	Autumn 2023	A. aquaticus	2.50	Uninfected		--	--	--	Uninfected	--	--	--	Uninfected	669	Asellus aquaticus MT06330, MT521233	1
OEA17	November 2023	Autumn 2023	A. aquaticus	2.35	Uninfected		--	--	--	Uninfected	--	--	--	Uninfected	643	Asellus aquaticus MT06330, MT521233	1
OEA18	November 2023	Autumn 2023	A. aquaticus	2.11	Uninfected		--	--	--	Uninfected	--	--	--	Uninfected	668	Asellus aquaticus MT06330, MT521233	1
OEA19	November 2023	Autumn 2023	A. aquaticus	2.96	Uninfected		--	--	--	Uninfected	--	--	--	Uninfected	642	Asellus aquaticus isolate Aaquaticus, OR291918	99.8%
OEA20	November 2023	Autumn 2023	A. aquaticus	1.93	Uninfected		--	--	--	Uninfected	--	--	--	Uninfected	666	Asellus aquaticus MT06330, MT521233	1
OEA21	November 2023	Autumn 2023	A. aquaticus	3.13	Microsporidia-infected (Microsporidium sp. isolate EFB02)	X	285	Microsporidium sp. isolate EFB02, OR616365	99.5%	Microsporidium sp. isolate EFB02	--	--	--	Uninfected	663	Asellus aquaticus isolate FR1, AY531784	99.8%
OEA22	November 2023	Autumn 2023	A. aquaticus	1.96	Uninfected		--	--	--	Uninfected	--	--	--	Uninfected	660	Asellus aquaticus isolate FR1, AY531784	99.8%
OEA23	November 2023	Autumn 2023	A. aquaticus	1.79	Uninfected		--	--	--	Uninfected	--	--	--	Uninfected	649	Asellus aquaticus isolate FR1, AY531784	99.8%
OEA24	November 2023	Autumn 2023	A. aquaticus	2.05	Uninfected		--	--	--	Uninfected	--	--	--	Uninfected	671	Asellus aquaticus MT06330, MT521233	1
OEA25	November 2023	Autumn 2023	A. aquaticus	2.70	Uninfected		--	--	--	Uninfected	--	--	--	Uninfected	644	Asellus aquaticus MT06330, MT521233	1
OEA26	November 2023	Autumn 2023	A. aquaticus	2.05	Uninfected		--	--	--	Uninfected	--	--	--	Uninfected	652	Asellus aquaticus isolate FR1, AY531784	99.7%
OEA27	November 2023	Autumn 2023	A. aquaticus	2.22	Uninfected		--	--	--	Uninfected	--	--	--	Uninfected	675	Asellus aquaticus isolate FR1, AY531784	99.8%
OEA28	November 2023	Autumn 2023	A. aquaticus	3.22	Uninfected		--	--	--	Uninfected	--	--	--	Uninfected	666	Asellus aquaticus isolate FR1, AY531784	99.8%
OEA29	November 2023	Autumn 2023	A. aquaticus	3.08	Uninfected		--	--	--	Uninfected	--	--	--	Uninfected	673	Asellus aquaticus MT06330, MT521233	1
OEA30	November 2023	Autumn 2023	A. aquaticus	2.35	Uninfected		--	--	--	Uninfected	--	--	--	Uninfected	658	Asellus aquaticus MT06330, MT521233	1
OEA31	November 2023	Autumn 2023	A. aquaticus	2.64	Microsporidia-infected (Microsporidium sp. isolate EFB02)	X	244	Microsporidium sp. isolate EFB02, OR616365	99.6%	Microsporidium sp. isolate EFB02	--	--	--	Uninfected
OEA32	November 2023	Autumn 2023	A. aquaticus	2.77	Uninfected		NNNNN	--	--	Uninfected	--	--	--	Uninfected
OEA33	November 2023	Autumn 2023	A. aquaticus	2.13	Uninfected		--	--	--	Uninfected	--	--	--	Uninfected
OEA34	November 2023	Autumn 2023	A. aquaticus	2.19	Uninfected		NNNNN	--	--	Uninfected	--	--	--	Uninfected
OEA35	November 2023	Autumn 2023	A. aquaticus	2.24	Uninfected		--	--	--	Uninfected	--	--	--	Uninfected
OEA36	November 2023	Autumn 2023	A. aquaticus	2.10	Uninfected		--	--	--	Uninfected	--	--	--	Uninfected
OEA37	November 2023	Autumn 2023	A. aquaticus	2.35	Uninfected		--	--	--	Uninfected	--	--	--	Uninfected
OEA38	November 2023	Autumn 2023	A. aquaticus	2.05	Microsporidia-infected (Microsporidium sp. MICMOTU 18)	X	247	Microsporidium sp. isolate EFB02, OR616365	93.5%	Microsporidium sp. MICMOTU 18	--	--	--	Uninfected
OEA39	November 2023	Autumn 2023	A. aquaticus	1.95	Uninfected		--	--	--	Uninfected	--	--	--	Uninfected
OEA40	November 2023	Autumn 2023	A. aquaticus	1.62	Uninfected		--	--	--	Uninfected	--	--	--	Uninfected
OEA41	November 2023	Autumn 2023	A. aquaticus	2.19	Uninfected		--	--	--	Uninfected	--	--	--	Uninfected
OEA42	November 2023	Autumn 2023	A. aquaticus	1.95	Acanthocephala-infected (Acanthocephalus sp.)	X	--	--	--	Uninfected		--	--	Acanthocephalus sp.
OEA43	November 2023	Autumn 2023	A. aquaticus	2.22	Uninfected		--	--	--	Uninfected	--	--	--	Uninfected
OEA44	November 2023	Autumn 2023	A. aquaticus	1.73	Uninfected		--	--	--	Uninfected	--	--	--	Uninfected
OEA45	November 2023	Autumn 2023	A. aquaticus	2.08	Uninfected		--	--	--	Uninfected	--	--	--	Uninfected
OEA46	November 2023	Autumn 2023	A. aquaticus	2.82	Uninfected		--	--	--	Uninfected	--	--	--	Uninfected
OEA47	November 2023	Autumn 2023	A. aquaticus	2.52	Uninfected		--	--	--	Uninfected	--	--	--	Uninfected
OEA48	November 2023	Autumn 2023	A. aquaticus	2.44	Uninfected		--	--	--	Uninfected	--	--	--	Uninfected
OEA49	November 2023	Autumn 2023	A. aquaticus	2.79	Uninfected		--	--	--	Uninfected	--	--	--	Uninfected
OEA50	November 2023	Autumn 2023	A. aquaticus	2.49	Uninfected		--	--	--	Uninfected	--	--	--	Uninfected
OEA51	November 2023	Autumn 2023	A. aquaticus	2.00	Uninfected		--	--	--	Uninfected	--	--	--	Uninfected
OEA52	November 2023	Autumn 2023	A. aquaticus	2.65	Uninfected		--	--	--	Uninfected	--	--	--	Uninfected
OEA53	November 2023	Autumn 2023	A. aquaticus	2.25	Uninfected		--	--	--	Uninfected	--	--	--	Uninfected
OEA54	November 2023	Autumn 2023	A. aquaticus	1.93	Acanthocephala-infected (Acanthocephalus sp.)	X	--	--	--	Uninfected	625	Asellus aquaticus (misidentification)	99.8%	Acanthocephalus sp.
OEA55	November 2023	Autumn 2023	A. aquaticus	2.70	Uninfected		--	--	--	Uninfected	--	--	--	Uninfected
OEA56	November 2023	Autumn 2023	A. aquaticus	2.00	Uninfected	X	--	--	--	Uninfected	--	--	--	Uninfected
OEA57	November 2023	Autumn 2023	A. aquaticus	2.59	Uninfected	X	--	--	--	Uninfected	--	--	--	Uninfected
OEA58	November 2023	Autumn 2023	A. aquaticus	2.44	Uninfected	X	--	--	--	Uninfected	--	--	--	Uninfected
OEA59	November 2023	Autumn 2023	A. aquaticus	2.55	Uninfected	X	--	--	--	Uninfected	--	--	--	Uninfected
OEA60	November 2023	Autumn 2023	A. aquaticus	2.06	Uninfected		--	--	--	Uninfected	--	--	--	Uninfected
OEA61	November 2023	Autumn 2023	A. aquaticus	1.78	Uninfected	X	--	--	--	Uninfected	--	--	--	Uninfected
OEA62	November 2023	Autumn 2023	A. aquaticus	2.09	Uninfected	X	--	--	--	Uninfected	--	--	--	Uninfected
OEA63	November 2023	Autumn 2023	A. aquaticus	2.26	Uninfected	X	--	--	--	Uninfected	--	--	--	Uninfected
OEA64	November 2023	Autumn 2023	A. aquaticus	2.04	Uninfected	X	--	--	--	Uninfected	--	--	--	Uninfected
OEA65	November 2023	Autumn 2023	A. aquaticus	2.06	Uninfected	X	--	--	--	Uninfected	--	--	--	Uninfected
OEA66	November 2023	Autumn 2023	A. aquaticus	2.44	Uninfected	X	--	--	--	Uninfected	--	--	--	Uninfected
OEA67	November 2023	Autumn 2023	A. aquaticus	2.19	Uninfected	X	--	--	--	Uninfected	--	--	--	Uninfected
OEA68	November 2023	Autumn 2023	A. aquaticus	2.11	Uninfected	X	--	--	--	Uninfected	--	--	--	Uninfected
OEA69	November 2023	Autumn 2023	A. aquaticus	2.06	Uninfected	X	--	--	--	Uninfected	--	--	--	Uninfected
OEA70	November 2023	Autumn 2023	A. aquaticus	2.50	Uninfected	X	--	--	--	Uninfected	--	--	--	Uninfected
OEA71	November 2023	Autumn 2023	A. aquaticus	1.92	Uninfected	X	--	--	--	Uninfected	--	--	--	Uninfected
OEA72	November 2023	Autumn 2023	A. aquaticus	1.73	Uninfected	X	--	--	--	Uninfected	--	--	--	Uninfected
OEA73	November 2023	Autumn 2023	A. aquaticus	1.87	Uninfected	X	--	--	--	Uninfected	--	--	--	Uninfected
OEA74	November 2023	Autumn 2023	A. aquaticus	1.78	Uninfected	X	--	--	--	Uninfected	--	--	--	Uninfected
OEA75	November 2023	Autumn 2023	A. aquaticus	2.40	Uninfected	X	--	--	--	Uninfected	--	--	--	Uninfected
OEA76	November 2023	Autumn 2023	A. aquaticus	2.04	Uninfected	X	--	--	--	Uninfected	--	--	--	Uninfected
OEA77	November 2023	Autumn 2023	A. aquaticus	1.56	Uninfected	X	--	--	--	Uninfected	--	--	--	Uninfected
OEA78	November 2023	Autumn 2023	A. aquaticus	2.31	Uninfected	X	--	--	--	Uninfected	--	--	--	Uninfected
OEA79	November 2023	Autumn 2023	A. aquaticus	1.80	Uninfected	X	--	--	--	Uninfected	--	--	--	Uninfected
OEA80	November 2023	Autumn 2023	A. aquaticus	1.72	Uninfected	X	--	--	--	Uninfected	--	--	--	Uninfected
OEA81	November 2023	Autumn 2023	A. aquaticus	2.27	Uninfected		--	--	--	Uninfected	--	--	--	Uninfected
OEA82	November 2023	Autumn 2023	A. aquaticus	2.34	Uninfected		--	--	--	Uninfected	--	--	--	Uninfected
OEA83	November 2023	Autumn 2023	A. aquaticus	1.78	Uninfected		--	--	--	Uninfected	--	--	--	Uninfected
OEA84	November 2023	Autumn 2023	A. aquaticus	2.13	Microsporidia-infected (Microsporidium sp. isolate EFB02)	X	273	Microsporidium sp. isolate EFB02, OR616365	98.3%	Microsporidium sp. isolate EFB02	--	--	--	Uninfected
OEA85	November 2023	Autumn 2023	A. aquaticus	1.67	Uninfected		--	--	--	Uninfected	--	--	--	Uninfected
OEA86	November 2023	Autumn 2023	A. aquaticus	2.30	Uninfected		--	--	--	Uninfected	--	--	--	Uninfected
OEA87	November 2023	Autumn 2023	A. aquaticus	1.39	Uninfected		--	--	--	Uninfected	--	--	--	Uninfected
OEA88	November 2023	Autumn 2023	A. aquaticus	1.75	Microsporidia-infected (Microsporidium sp. isolate EFB02)	X	41	Microsporidium sp. isolate EFB02, OR616365	98.8%	Microsporidium sp. isolate EFB02	--	--	--	Uninfected
OEA89	November 2023	Autumn 2023	A. aquaticus	2.02	Uninfected		--	--	--	Uninfected	--	--	--	Uninfected
OEA90	November 2023	Autumn 2023	A. aquaticus	1.73	Uninfected		--	--	--	Uninfected	--	--	--	Uninfected
OEA91	November 2023	Autumn 2023	A. aquaticus	2.61	Uninfected		--	--	--	Uninfected	--	--	--	Uninfected
OEA92	November 2023	Autumn 2023	A. aquaticus	1.73	Uninfected		--	--	--	Uninfected	--	--	--	Uninfected
OEA93	November 2023	Autumn 2023	A. aquaticus	1.89	Uninfected		--	--	--	Uninfected	--	--	--	Uninfected
OEA94	November 2023	Autumn 2023	A. aquaticus	1.76	Uninfected		--	--	--	Uninfected	--	--	--	Uninfected
OEA95	November 2023	Autumn 2023	A. aquaticus	1.34	Uninfected		--	--	--	Uninfected	--	--	--	Uninfected
OEA96	November 2023	Autumn 2023	A. aquaticus	1.60	Acanthocephala-infected (Acanthocephalus anguillae, Acanthocephalus sp.)		--	--	--	Uninfected	A1=615, A2=614	A1=Acanthocephalus anguillae,MT682931; A2=Acanthocephalus sp., MT682935	A1=98.8%, A2=98.3%	Acanthocephalus anguillae, Acanthocephalus sp.	604	Asellus aquaticus isolate FR1, AY531784	99.6%
OEA97	November 2023	Autumn 2023	A. aquaticus	1.58	Uninfected		--	--	--	Uninfected	--	--	--	Uninfected	631	Asellus aquaticus isolate FR1, AY531784	99.8%
OEA98	November 2023	Autumn 2023	A. aquaticus	1.93	Uninfected		--	--	--	Uninfected	--	--	--	Uninfected
OEA99	November 2023	Autumn 2023	A. aquaticus	1.84	Uninfected		--	--	--	Uninfected	--	--	--	Uninfected
OEA100	November 2023	Autumn 2023	A. aquaticus	1.65	Microsporidia-infected (Microsporidium sp. isolate EFB02)	X	235	Microsporidium sp. isolate EFB02, OR616365	99.4%	Microsporidium sp. isolate EFB02	--	--	--	Uninfected
OEA101	November 2023	Autumn 2023	A. aquaticus	1.42	Uninfected		--	--	--	Uninfected	--	--	--	Uninfected
OEA102	November 2023	Autumn 2023	A. aquaticus	2.89	Uninfected		--	--	--	Uninfected	--	--	--	Uninfected
OEA103	November 2023	Autumn 2023	A. aquaticus	2.01	Uninfected		--	--	--	Uninfected	--	--	--	Uninfected
OEA104	November 2023	Autumn 2023	A. aquaticus	0.74	Uninfected		--	--	--	Uninfected	--	--	--	Uninfected
OEA105	November 2023	Autumn 2023	A. aquaticus	2.08	Uninfected		--	--	--	Uninfected	--	--	--	Uninfected
OEA106	November 2023	Autumn 2023	A. aquaticus	1.81	Uninfected		--	--	--	Uninfected	--	--	--	Uninfected
OEA107	November 2023	Autumn 2023	A. aquaticus	1.64	Uninfected		--	--	--	Uninfected	--	--	--	Uninfected
OEA108	November 2023	Autumn 2023	A. aquaticus	1.68	Uninfected		--	--	--	Uninfected	--	--	--	Uninfected
OEA109	November 2023	Autumn 2023	A. aquaticus	2.25	Microsporidia-infected (Microsporidium sp. isolate EFB02)	X	280	Microsporidium sp. isolate EFB02, OR616365	99.5%	Microsporidium sp. isolate EFB02	--	--	--	Uninfected
OEA110	November 2023	Autumn 2023	A. aquaticus	2.08	Microsporidia-infected (Microsporidium sp. isolate EFB02)	X	255	Microsporidium sp. isolate EFB02, OR616365	99.2%	Microsporidium sp. isolate EFB02	--	--	--	Uninfected
OEA111	November 2023	Autumn 2023	A. aquaticus	2.37	Microsporidia-infected (Microsporidium sp. isolate EFB02)	X	297	Microsporidium sp. isolate EFB02, OR616365	99.8%	Microsporidium sp. isolate EFB02	--	--	--	Uninfected
OEA112	November 2023	Autumn 2023	A. aquaticus	1.85	Uninfected		--	--	--	Uninfected	--	--	--	Uninfected
OEA113	November 2023	Autumn 2023	A. aquaticus	1.67	Uninfected		--	--	--	Uninfected	--	--	--	Uninfected
OEA114	November 2023	Autumn 2023	A. aquaticus	1.88	Uninfected		--	--	--	Uninfected	--	--	--	Uninfected
OEA115	November 2023	Autumn 2023	A. aquaticus	1.60	Microsporidia-infected (Microsporidium sp. isolate EFB02)	X	275	Microsporidium sp. isolate EFB02, OR616365	99.1%	Microsporidium sp. isolate EFB02	--	--	--	Uninfected
OEA116	November 2023	Autumn 2023	A. aquaticus	2.03	Uninfected		--	--	--	Uninfected	--	--	--	Uninfected
OEA117	November 2023	Autumn 2023	A. aquaticus	2.24	Uninfected		--	--	--	Uninfected	--	--	--	Uninfected
OEA118	November 2023	Autumn 2023	A. aquaticus	1.53	Uninfected		--	--	--	Uninfected	--	--	--	Uninfected
OEA119	November 2023	Autumn 2023	A. aquaticus	1.93	Microsporidia-infected (Microsporidium sp. isolate EFB02)	X	261	Microsporidium sp. isolate EFB02, OR616365	99.2%	Microsporidium sp. isolate EFB02	--	--	--	Uninfected
OEA120	November 2023	Autumn 2023	A. aquaticus	1.83	Uninfected		--	--	--	Uninfected	--	--	--	Uninfected
OEA121	November 2023	Autumn 2023	A. aquaticus	1.53	Uninfected		--	--	--	Uninfected	--	--	--	Uninfected
OEA122	November 2023	Autumn 2023	A. aquaticus	1.95	Uninfected		--	--	--	Uninfected	--	--	--	Uninfected
OEA123	November 2023	Autumn 2023	A. aquaticus	1.44	Uninfected		--	--	--	Uninfected	--	--	--	Uninfected
OEA124	November 2023	Autumn 2023	A. aquaticus	1.94	Uninfected		--	--	--	Uninfected	--	--	--	Uninfected
OEA125	November 2023	Autumn 2023	A. aquaticus	1.57	Uninfected		--	--	--	Uninfected	--	--	--	Uninfected
OEA126	November 2023	Autumn 2023	A. aquaticus	2.51	Uninfected		--	--	--	Uninfected	--	--	--	Uninfected
OEA127	November 2023	Autumn 2023	A. aquaticus	1.77	Uninfected		--	--	--	Uninfected	--	--	--	Uninfected
OEA128	November 2023	Autumn 2023	A. aquaticus	1.92	Uninfected		--	--	--	Uninfected	--	--	--	Uninfected
OEA129	November 2023	Autumn 2023	A. aquaticus	2.35	Microsporidia-infected (Microsporidium sp. isolate EFB02)	X	194	Microsporidium sp. isolate EFB02, OR616365	99.2%	Microsporidium sp. isolate EFB02	--	--	--	Uninfected
OEA130	November 2023	Autumn 2023	A. aquaticus	1.87	Microsporidia-infected (Microsporidium sp. isolate EFB02)	X	267	Microsporidium sp. isolate EFB02, OR616365	98.8%	Microsporidium sp. isolate EFB02	--	--	--	Uninfected
OEA131	November 2023	Autumn 2023	A. aquaticus	2.67	Microsporidia-infected (Microsporidium sp. isolate EFB02)	X	236	Microsporidium sp. isolate EFB02, OR616365	99.6%	Microsporidium sp. isolate EFB02	--	--	--	Uninfected
OEA132	November 2023	Autumn 2023	A. aquaticus	2.29	Microsporidia-infected (Microsporidium sp. MICMOTU 18)	X	180	Microsporidium sp. isolate EFB02, OR616365	96.1%	Microsporidium sp. MICMOTU 18	--	--	--	Uninfected
OEA133	November 2023	Autumn 2023	A. aquaticus	1.87	Uninfected		--	--	--	Uninfected	--	--	--	Uninfected
OEA134	November 2023	Autumn 2023	A. aquaticus	2.14	Uninfected		--	--	--	Uninfected	--	--	--	Uninfected
OEA135	November 2023	Autumn 2023	A. aquaticus	1.67	Uninfected		--	--	--	Uninfected	--	--	--	Uninfected
OEA136	November 2023	Autumn 2023	A. aquaticus	1.90	Uninfected		--	--	--	Uninfected	--	--	--	Uninfected
OEA137	November 2023	Autumn 2023	A. aquaticus	2.11	Uninfected		--	--	--	Uninfected	--	--	--	Uninfected
OEA138	November 2023	Autumn 2023	A. aquaticus	1.75	Uninfected		--	--	--	Uninfected	--	--	--	Uninfected
OEA139	November 2023	Autumn 2023	A. aquaticus	1.65	Uninfected		--	--	--	Uninfected	--	--	--	Uninfected
OEA140	November 2023	Autumn 2023	A. aquaticus	2.40	Uninfected		--	--	--	Uninfected	--	--	--	Uninfected
OEA141	November 2023	Autumn 2023	A. aquaticus	1.55	Uninfected		--	--	--	Uninfected	--	--	--	Uninfected
OEA142	November 2023	Autumn 2023	A. aquaticus	1.86	Uninfected		--	--	--	Uninfected	--	--	--	Uninfected
OEA143	November 2023	Autumn 2023	A. aquaticus	1.39	Uninfected		--	--	--	Uninfected	--	--	--	Uninfected
OEA144	November 2023	Autumn 2023	A. aquaticus	1.75	Uninfected		85	no hit.	--	Uninfected	--	--	--	Uninfected
OEA145	November 2023	Autumn 2023	A. aquaticus	1.91	Uninfected		--	--	--	Uninfected	--	--	--	Uninfected
OEA146	November 2023	Autumn 2023	A. aquaticus	1.25	Uninfected		--	--	--	Uninfected	--	--	--	Uninfected
OEA147	November 2023	Autumn 2023	A. aquaticus	1.32	Uninfected		--	--	--	Uninfected	--	--	--	Uninfected
OEA148	November 2023	Autumn 2023	A. aquaticus	2.27	Uninfected		--	--	--	Uninfected	--	--	--	Uninfected
OEA149	November 2023	Autumn 2023	A. aquaticus	1.94	Uninfected		--	--	--	Uninfected	--	--	--	Uninfected
OEA150	November 2023	Autumn 2023	A. aquaticus	1.60	Uninfected		--	--	--	Uninfected	--	--	--	Uninfected
OEA151	November 2023	Autumn 2023	A. aquaticus	2.13	Uninfected		--	--	--	Uninfected	--	--	--	Uninfected
OEA152	November 2023	Autumn 2023	A. aquaticus	2.34	Uninfected		--	--	--	Uninfected	--	--	--	Uninfected
OEA153	November 2023	Autumn 2023	A. aquaticus	1.02	Uninfected		--	--	--	Uninfected	--	--	--	Uninfected
OEA154	November 2023	Autumn 2023	A. aquaticus	1.45	Uninfected		--	--	--	Uninfected	--	--	--	Uninfected
OEA155	November 2023	Autumn 2023	A. aquaticus	1.74	Microsporidia-infected (Microsporidium sp. isolate EFB02)	X	222	Microsporidium sp. isolate EFB02, OR616365	97.0%	Microsporidium sp. isolate EFB02	--	--	--	Uninfected
OEA42_A	November 2023	Autumn 2023	Acanthocephala	--	NA		--	--	--	Uninfected	--	Asellus aquaticus (misidentification)	98.8%	Acanthocephalus sp.
OEA54_A	November 2023	Autumn 2023	Acanthocephala	--	NA	X	--	--	--	Uninfected	--	Asellus aquaticus (misidentification)	1	Acanthocephalus sp.
OEA96_A1	November 2023	Autumn 2023	Acanthocephala	--	NA	X	--	--	--	Uninfected	615	Acanthocephalus anguillae MT682931	98.8%	Acanthocephalus anguillae
OEA96_A2	November 2023	Autumn 2023	Acanthocephala	--	NA	X	--	--	--	Uninfected	614	Acanthocephalus sp. SR-2020, MT682935	98.3%	Acanthocephalus sp.
OES1	September 2023	Summer 2023	A. aquaticus	2.00	Microsporidia-infected (Microsporidium sp. isolate EFB02)	X	273	Microsporidium sp. isolate EFB02, OR616365	98.5%	Microsporidium sp. isolate EFB02	--	--	--	Uninfected	643	Asellus aquaticus voucher MJR-ISO-0029, MT521285	1
OES2	September 2023	Summer 2023	A. aquaticus	1.50	Uninfected		--	--	--	Uninfected	--	--	--	Uninfected	640	Asellus aquaticus voucher MT06329, MT521125	1
OES3	September 2023	Summer 2023	A. aquaticus	1.22	Uninfected		--	--	--	Uninfected	--	--	--	Uninfected	636	Asellus aquaticus isolate Aaquaticus, OR291918	99.8%
OES4	September 2023	Summer 2023	A. aquaticus	1.56	Uninfected		--	--	--	Uninfected	--	--	--	Uninfected	644	Asellus aquaticus isolate FR1, AY531784	99.8%
OES5	September 2023	Summer 2023	A. aquaticus	1.37	Uninfected		--	--	--	Uninfected	--	--	--	Uninfected	643	Asellus aquaticus voucher GBOL-08750, MT521200	1
OES6	September 2023	Summer 2023	A. aquaticus	1.34	Uninfected		--	--	--	Uninfected	--	--	--	Uninfected	644	Asellus aquaticus isolate Aaquaticus, OR291918	1
OES7	September 2023	Summer 2023	A. aquaticus	1.15	Uninfected		--	--	--	Uninfected	--	--	--	Uninfected	640	Asellus aquaticus isolate FR1, AY531784	99.9%
OES8	September 2023	Summer 2023	A. aquaticus	1.42	Uninfected		--	--	--	Uninfected	--	--	--	Uninfected	644	Asellus aquaticus isolate FR1, AY531784	99.9%
OES9	September 2023	Summer 2023	A. aquaticus	1.29	Uninfected		--	--	--	Uninfected	--	--	--	Uninfected	639	Asellus aquaticus isolate FR4, AY531783	99.9%
OES10	September 2023	Summer 2023	A. aquaticus	0.91	Uninfected		--	--	--	Uninfected	--	--	--	Uninfected	644	Asellus aquaticus voucher MT06329, MT521125	1
OES11	September 2023	Summer 2023	A. aquaticus	1.70	Uninfected		--	--	--	Uninfected	--	--	--	Uninfected	582	Asellus aquaticus isolate Aaquaticus, OR291918	99.7%
OES12	September 2023	Summer 2023	A. aquaticus	1.24	Uninfected		--	--	--	Uninfected	--	--	--	Uninfected	668	Asellus aquaticus isolate FR1, AY531784	99.8%
OES13	September 2023	Summer 2023	A. aquaticus	1.61	Uninfected		--	--	--	Uninfected	--	--	--	Uninfected	655	Asellus aquaticus isolate FR1, AY531784	99.9%
OES14	September 2023	Summer 2023	A. aquaticus	1.10	Uninfected		--	--	--	Uninfected	--	--	--	Uninfected	634	Asellus aquaticus isolate Aaquaticus, OR291918	99.8%
OES15	September 2023	Summer 2023	A. aquaticus	0.94	Uninfected		--	--	--	Uninfected	--	--	--	Uninfected	649	Asellus aquaticus voucher MT06329, MT521125	1
OES16	September 2023	Summer 2023	A. aquaticus	1.46	Uninfected		--	--	--	Uninfected	--	--	--	Uninfected	646	Asellus aquaticus voucher MT06329, MT521125	1
OES17	September 2023	Summer 2023	A. aquaticus	0.90	Uninfected		--	--	--	Uninfected	--	--	--	Uninfected	652	Asellus aquaticus isolate FR1, AY531784	99.8%
OES18	September 2023	Summer 2023	A. aquaticus	1.18	Uninfected		--	--	--	Uninfected	--	--	--	Uninfected	649	Asellus aquaticus voucher GBOL-08750, MT521200	1
OES19	September 2023	Summer 2023	A. aquaticus	1.35	Uninfected		--	--	--	Uninfected	--	--	--	Uninfected	653	Asellus aquaticus isolate FR4, AY531783	99.9%
OES20	September 2023	Summer 2023	A. aquaticus	1.45	Uninfected		--	--	--	Uninfected	--	--	--	Uninfected	645	Asellus aquaticus isolate FR1, AY531784	99.9%
OES21	September 2023	Summer 2023	A. aquaticus	1.69	Uninfected		--	--	--	Uninfected	--	--	--	Uninfected
OES22	September 2023	Summer 2023	A. aquaticus	1.60	Uninfected		--	--	--	Uninfected	--	--	--	Uninfected
OES23	September 2023	Summer 2023	A. aquaticus	1.67	Uninfected		--	--	--	Uninfected	--	--	--	Uninfected	637	Asellus aquaticus isolate FR1, AY531784	99.8%
OES24	September 2023	Summer 2023	A. aquaticus	1.75	Uninfected		--	--	--	Uninfected	--	--	--	Uninfected	667	Asellus aquaticus isolate LY4, DQ144833	99.8%
OES25	September 2023	Summer 2023	A. aquaticus	1.61	Uninfected		--	--	--	Uninfected	--	--	--	Uninfected	650	Asellus aquaticus isolate FR1, AY531784	99.5%
OES26	September 2023	Summer 2023	A. aquaticus	1.33	Uninfected		--	--	--	Uninfected	--	--	--	Uninfected	642	Asellus aquaticus isolate FR1, AY531784	99.9%
OES27	September 2023	Summer 2023	A. aquaticus	1.39	Uninfected		--	--	--	Uninfected	--	--	--	Uninfected	659	Asellus aquaticus voucher MJR-ISO-0029, MT521285	1
OES28	September 2023	Summer 2023	A. aquaticus	1.37	Uninfected		--	--	--	Uninfected	--	--	--	Uninfected	642	Asellus aquaticus isolate LY4, DQ144833	99.9%
OES29	September 2023	Summer 2023	A. aquaticus	1.44	Uninfected		--	--	--	Uninfected	--	--	--	Uninfected	666	Asellus aquaticus voucher MT06330, MT521233	1
OES30	September 2023	Summer 2023	A. aquaticus	1.77	Uninfected		--	--	--	Uninfected	--	--	--	Uninfected	643	Asellus aquaticus isolate Aaquaticus, OR291918	99.8%
OES31	September 2023	Summer 2023	A. aquaticus	1.26	Uninfected		--	--	--	Uninfected	--	--	--	Uninfected
OES32	September 2023	Summer 2023	A. aquaticus	1.66	Uninfected		--	--	--	Uninfected	--	--	--	Uninfected
OES33	September 2023	Summer 2023	A. aquaticus	2.50	Uninfected		--	--	--	Uninfected	--	--	--	Uninfected
OES34	September 2023	Summer 2023	A. aquaticus	1.60	Uninfected		--	--	--	Uninfected	--	--	--	Uninfected
OES35	September 2023	Summer 2023	A. aquaticus	0.95	Uninfected		--	--	--	Uninfected	--	--	--	Uninfected
OES36	September 2023	Summer 2023	A. aquaticus	2.12	Uninfected		--	--	--	Uninfected	--	--	--	Uninfected
OES37	September 2023	Summer 2023	A. aquaticus	1.58	Uninfected		--	--	--	Uninfected	--	--	--	Uninfected
OES38	September 2023	Summer 2023	A. aquaticus	1.26	Uninfected		--	--	--	Uninfected	--	--	--	Uninfected
OES39	September 2023	Summer 2023	A. aquaticus	2.06	Uninfected		--	--	--	Uninfected	--	--	--	Uninfected
OES40	September 2023	Summer 2023	A. aquaticus	1.10	Uninfected		--	--	--	Uninfected	--	--	--	Uninfected
OES41	September 2023	Summer 2023	A. aquaticus	1.31	Uninfected		--	--	--	Uninfected	--	--	--	Uninfected
OES42	September 2023	Summer 2023	A. aquaticus	1.75	Uninfected	X	--	--	--	Uninfected	--	--	--	Uninfected
OES43	September 2023	Summer 2023	A. aquaticus	1.61	Acanthocephala-infected (Acanthocephalus sp.)	X	--	--	--	Uninfected	614	Acanthocephalus anguillae MT682931	99.5%	Acanthocephalus anguillae
OES44	September 2023	Summer 2023	A. aquaticus	1.39	Uninfected	X	--	--	--	Uninfected	--	--	--	Uninfected
OES45	September 2023	Summer 2023	A. aquaticus	1.33	Uninfected	X	--	--	--	Uninfected	--	--	--	Uninfected
OES46	September 2023	Summer 2023	A. aquaticus	1.47	Uninfected	X	--	--	--	Uninfected	--	--	--	Uninfected
OES47	September 2023	Summer 2023	A. aquaticus	1.27	Uninfected	X	--	--	--	Uninfected	--	--	--	Uninfected
OES48	September 2023	Summer 2023	A. aquaticus	1.50	Uninfected	X	36	no hit.	--	Uninfected	--	--	--	Uninfected
OES49	September 2023	Summer 2023	A. aquaticus	1.69	Uninfected	X	--	--	--	Uninfected	--	--	--	Uninfected
OES50	September 2023	Summer 2023	A. aquaticus	1.46	Uninfected	X	--	--	--	Uninfected	--	--	--	Uninfected
OES51	September 2023	Summer 2023	A. aquaticus	1.82	Uninfected	X	--	--	--	Uninfected	--	--	--	Uninfected
OES52	September 2023	Summer 2023	A. aquaticus	1.31	Uninfected	X	--	--	--	Uninfected	--	--	--	Uninfected
OES53	September 2023	Summer 2023	A. aquaticus	1.69	Uninfected	X	--	--	--	Uninfected	--	--	--	Uninfected
OES54	September 2023	Summer 2023	A. aquaticus	1.45	Uninfected	X	--	--	--	Uninfected	--	--	--	Uninfected
OES55	September 2023	Summer 2023	A. aquaticus	1.14	Uninfected	X	--	--	--	Uninfected	--	--	--	Uninfected
OES56	September 2023	Summer 2023	A. aquaticus	1.34	Uninfected	X	--	--	--	Uninfected	--	--	--	Uninfected
OES57	September 2023	Summer 2023	A. aquaticus	1.02	Uninfected	X	--	--	--	Uninfected	--	--	--	Uninfected
OES58	September 2023	Summer 2023	A. aquaticus	0.98	Uninfected	X	--	--	--	Uninfected	--	--	--	Uninfected
OES59	September 2023	Summer 2023	A. aquaticus	1.33	Uninfected	X	--	--	--	Uninfected	--	--	--	Uninfected
OES60	September 2023	Summer 2023	A. aquaticus	1.26	Uninfected	X	--	--	--	Uninfected	--	--	--	Uninfected
OES61	September 2023	Summer 2023	A. aquaticus	1.28	Uninfected	X	--	--	--	Uninfected	--	--	--	Uninfected
OES62	September 2023	Summer 2023	A. aquaticus	1.50	Uninfected	X	--	--	--	Uninfected	--	--	--	Uninfected
OES63	September 2023	Summer 2023	A. aquaticus	1.04	Uninfected	X	--	--	--	Uninfected	--	--	--	Uninfected
OES64	September 2023	Summer 2023	A. aquaticus	1.55	Uninfected	X	--	--	--	Uninfected	--	--	--	Uninfected
OES65	September 2023	Summer 2023	A. aquaticus	1.35	Uninfected	X	--	--	--	Uninfected	--	--	--	Uninfected
OES66	September 2023	Summer 2023	A. aquaticus	1.56	Uninfected	X	--	--	--	Uninfected	--	--	--	Uninfected
OES67	September 2023	Summer 2023	A. aquaticus	1.28	Uninfected		--	--	--	Uninfected	--	--	--	Uninfected
OES68	September 2023	Summer 2023	A. aquaticus	1.35	Uninfected		--	--	--	Uninfected	--	--	--	Uninfected
OES69	September 2023	Summer 2023	A. aquaticus	1.39	Uninfected		--	--	--	Uninfected	--	--	--	Uninfected
OES70	September 2023	Summer 2023	A. aquaticus	1.68	Uninfected		--	--	--	Uninfected	--	--	--	Uninfected
OES71	September 2023	Summer 2023	A. aquaticus	1.11	Uninfected		--	--	--	Uninfected	--	--	--	Uninfected
OES72	September 2023	Summer 2023	A. aquaticus	1.18	Uninfected		--	--	--	Uninfected	--	--	--	Uninfected
OES73	September 2023	Summer 2023	A. aquaticus	1.12	Uninfected		--	--	--	Uninfected	--	--	--	Uninfected
OES74	September 2023	Summer 2023	A. aquaticus	1.06	Uninfected		--	--	--	Uninfected	--	--	--	Uninfected
OES75	September 2023	Summer 2023	A. aquaticus	1.48	Uninfected		--	--	--	Uninfected	--	--	--	Uninfected	583	Asellus aquaticus isolate Aaquaticus, OR291918	99.0%
OES76	September 2023	Summer 2023	A. aquaticus	1.57	Uninfected		--	--	--	Uninfected	--	--	--	Uninfected
OES77	September 2023	Summer 2023	A. aquaticus	1.11	Uninfected		--	--	--	Uninfected	--	--	--	Uninfected
OES78	September 2023	Summer 2023	A. aquaticus	1.05	Uninfected		--	--	--	Uninfected	--	--	--	Uninfected
OES79	September 2023	Summer 2023	A. aquaticus	1.30	Uninfected		--	--	--	Uninfected	--	--	--	Uninfected
OES80	September 2023	Summer 2023	A. aquaticus	1.69	Uninfected		--	--	--	Uninfected	--	--	--	Uninfected
OES81	September 2023	Summer 2023	A. aquaticus	1.28	Uninfected		--	--	--	Uninfected	--	--	--	Uninfected
OES82	September 2023	Summer 2023	A. aquaticus	1.75	Uninfected		--	--	--	Uninfected	--	--	--	Uninfected
OES83	September 2023	Summer 2023	A. aquaticus	1.42	Uninfected		--	--	--	Uninfected	--	--	--	Uninfected
OES84	September 2023	Summer 2023	A. aquaticus	1.56	Uninfected		--	--	--	Uninfected	--	--	--	Uninfected
OES85	September 2023	Summer 2023	A. aquaticus	1.65	Uninfected		--	--	--	Uninfected	--	--	--	Uninfected
OES86	September 2023	Summer 2023	A. aquaticus	1.30	Uninfected		--	--	--	Uninfected	--	--	--	Uninfected
OES87	September 2023	Summer 2023	A. aquaticus	1.80	Uninfected		--	--	--	Uninfected	--	--	--	Uninfected
OES88	September 2023	Summer 2023	A. aquaticus	1.46	Uninfected		--	--	--	Uninfected	--	--	--	Uninfected
OES89	September 2023	Summer 2023	A. aquaticus	1.36	Uninfected		--	--	--	Uninfected	--	--	--	Uninfected
OES90	September 2023	Summer 2023	A. aquaticus	1.02	Uninfected		--	--	--	Uninfected	--	--	--	Uninfected
OES91	September 2023	Summer 2023	A. aquaticus	1.32	Uninfected		48	no hit.	--	Uninfected	--	--	--	Uninfected
OES92	September 2023	Summer 2023	A. aquaticus	1.12	Uninfected		--	--	--	Uninfected	--	--	--	Uninfected
OES93	September 2023	Summer 2023	A. aquaticus	1.37	Uninfected		--	--	--	Uninfected	--	--	--	Uninfected
OES94	September 2023	Summer 2023	A. aquaticus	not measured	Acanthocephala-infected (Acanthocephalus sp.)	X	--	--	--	Uninfected	614	Acanthocephalus anguillae MT682931	99.5%	Acanthocephalus anguillae
OES95	September 2023	Summer 2023	A. aquaticus	1.39	Uninfected		--	--	--	Uninfected	--	--	--	Uninfected
OES96	September 2023	Summer 2023	A. aquaticus	1.39	Uninfected		--	--	--	Uninfected	--	--	--	Uninfected
OES97	September 2023	Summer 2023	A. aquaticus	1.19	Uninfected		--	--	--	Uninfected	--	--	--	Uninfected
OES98	September 2023	Summer 2023	A. aquaticus	1.23	Uninfected		--	--	--	Uninfected	--	--	--	Uninfected
OES99	September 2023	Summer 2023	A. aquaticus	1.36	Uninfected		--	--	--	Uninfected	--	--	--	Uninfected
OES100	September 2023	Summer 2023	A. aquaticus	1.35	Uninfected		--	--	--	Uninfected	--	--	--	Uninfected
OES101	September 2023	Summer 2023	A. aquaticus	1.22	Uninfected		--	--	--	Uninfected	--	--	--	Uninfected
OES102	September 2023	Summer 2023	A. aquaticus	1.69	Uninfected		--	--	--	Uninfected	--	--	--	Uninfected
OES103	September 2023	Summer 2023	A. aquaticus	1.44	Uninfected		--	--	--	Uninfected	--	--	--	Uninfected
OES104	September 2023	Summer 2023	A. aquaticus	1.26	Uninfected		--	--	--	Uninfected	--	--	--	Uninfected
OES105	September 2023	Summer 2023	A. aquaticus	1.23	Microsporidia-infected (Uncultured Microsporidia isolate RB03)	X	234	Uncultured Microsporidia isolate RB03, OQ116908	99.8%	Uncultured Microsporidia isolate RB03	--	--	--	Uninfected
OES106	September 2023	Summer 2023	A. aquaticus	1.31	Uninfected		--	--	--	Uninfected	--	--	--	Uninfected
OES107	September 2023	Summer 2023	A. aquaticus	1.06	Uninfected		--	--	--	Uninfected	--	--	--	Uninfected
OES108	September 2023	Summer 2023	A. aquaticus	1.46	Uninfected		--	--	--	Uninfected	--	--	--	Uninfected
OES109	September 2023	Summer 2023	A. aquaticus	1.14	Uninfected		--	--	--	Uninfected	--	--	--	Uninfected
OES110	September 2023	Summer 2023	A. aquaticus	0.95	Uninfected		--	--	--	Uninfected	--	--	--	Uninfected
OES111	September 2023	Summer 2023	A. aquaticus	1.27	Uninfected		--	--	--	Uninfected	--	--	--	Uninfected
OES112	September 2023	Summer 2023	A. aquaticus	1.43	Uninfected		--	--	--	Uninfected	--	--	--	Uninfected
OES113	September 2023	Summer 2023	A. aquaticus	1.35	Uninfected		--	--	--	Uninfected	--	--	--	Uninfected
OES114	September 2023	Summer 2023	A. aquaticus	1.67	Uninfected		--	--	--	Uninfected	--	--	--	Uninfected
OES115	September 2023	Summer 2023	A. aquaticus	1.38	Uninfected		--	--	--	Uninfected	--	--	--	Uninfected
OES116	September 2023	Summer 2023	A. aquaticus	1.47	Uninfected		--	--	--	Uninfected	--	--	--	Uninfected
OES117	September 2023	Summer 2023	A. aquaticus	1.29	Microsporidia-infected (Microsporidium sp. MICMOTU 19)	X	254	Microsporidia sp. isolate Q2, MF374900	96.8%	Microsporidium sp. MICMOTU 19	--	--	--	Uninfected
OES118	September 2023	Summer 2023	A. aquaticus	1.12	Uninfected		--	--	--	Uninfected	--	--	--	Uninfected
OES119	September 2023	Summer 2023	A. aquaticus	1.40	Uninfected		--	--	--	Uninfected	--	--	--	Uninfected
OES120	September 2023	Summer 2023	A. aquaticus	1.11	Uninfected		--	--	--	Uninfected	--	--	--	Uninfected
OES121	September 2023	Summer 2023	A. aquaticus	1.05	Uninfected		--	--	--	Uninfected	--	--	--	Uninfected
OES122	September 2023	Summer 2023	A. aquaticus	1.08	Uninfected		--	--	--	Uninfected	--	--	--	Uninfected
OES123	September 2023	Summer 2023	A. aquaticus	1.00	Uninfected		--	--	--	Uninfected	--	--	--	Uninfected
OES124	September 2023	Summer 2023	A. aquaticus	0.91	Uninfected		--	--	--	Uninfected	--	--	--	Uninfected
OES125	September 2023	Summer 2023	A. aquaticus	1.00	Uninfected		--	--	--	Uninfected	--	--	--	Uninfected
OES126	September 2023	Summer 2023	A. aquaticus	1.36	Uninfected		--	--	--	Uninfected	--	--	--	Uninfected
OES127	September 2023	Summer 2023	A. aquaticus	1.45	Uninfected		--	--	--	Uninfected	--	--	--	Uninfected
OES128	September 2023	Summer 2023	A. aquaticus	1.43	Uninfected		--	--	--	Uninfected	--	--	--	Uninfected
OES129	September 2023	Summer 2023	A. aquaticus	1.62	Uninfected		--	--	--	Uninfected	--	--	--	Uninfected
OES130	September 2023	Summer 2023	A. aquaticus	1.35	Uninfected		--	--	--	Uninfected	--	--	--	Uninfected
OES131	September 2023	Summer 2023	A. aquaticus	1.26	Uninfected		--	--	--	Uninfected	--	--	--	Uninfected
OES132	September 2023	Summer 2023	A. aquaticus	1.14	Uninfected		--	--	--	Uninfected	--	--	--	Uninfected
OES133	September 2023	Summer 2023	A. aquaticus	1.08	Uninfected		--	--	--	Uninfected	--	--	--	Uninfected
OES134	September 2023	Summer 2023	A. aquaticus	1.42	Uninfected		--	--	--	Uninfected	--	--	--	Uninfected
OES135	September 2023	Summer 2023	A. aquaticus	0.98	Uninfected		--	--	--	Uninfected	--	--	--	Uninfected
OES136	September 2023	Summer 2023	A. aquaticus	1.44	Uninfected		--	--	--	Uninfected	--	--	--	Uninfected
OES137	September 2023	Summer 2023	A. aquaticus	1.46	Uninfected		--	--	--	Uninfected	--	--	--	Uninfected
OES138	September 2023	Summer 2023	A. aquaticus	1.51	Uninfected		--	--	--	Uninfected	--	--	--	Uninfected
OES139	September 2023	Summer 2023	A. aquaticus	1.63	Uninfected		--	--	--	Uninfected	--	--	--	Uninfected
OES140	September 2023	Summer 2023	A. aquaticus	1.43	Uninfected		--	--	--	Uninfected	--	--	--	Uninfected
OES141	September 2023	Summer 2023	A. aquaticus	1.16	Uninfected		--	--	--	Uninfected	--	--	--	Uninfected
OES142	September 2023	Summer 2023	A. aquaticus	1.12	Uninfected		--	--	--	Uninfected	--	--	--	Uninfected
OES143	September 2023	Summer 2023	A. aquaticus	0.99	Uninfected		--	--	--	Uninfected	--	--	--	Uninfected
OES144	September 2023	Summer 2023	A. aquaticus	1.17	Uninfected		--	--	--	Uninfected	--	--	--	Uninfected
OES145	September 2023	Summer 2023	A. aquaticus	1.05	Uninfected		--	--	--	Uninfected	--	--	--	Uninfected
OES146	September 2023	Summer 2023	A. aquaticus	1.03	Uninfected		--	--	--	Uninfected	--	--	--	Uninfected
OES147	September 2023	Summer 2023	A. aquaticus	0.86	Uninfected		--	--	--	Uninfected	--	--	--	Uninfected
OES148	September 2023	Summer 2023	A. aquaticus	1.18	Uninfected		--	--	--	Uninfected	--	--	--	Uninfected
OES149	September 2023	Summer 2023	A. aquaticus	1.49	Uninfected		--	--	--	Uninfected	--	--	--	Uninfected
OES150	September 2023	Summer 2023	A. aquaticus	1.55	Uninfected		--	--	--	Uninfected	--	--	--	Uninfected
OES151	September 2023	Summer 2023	A. aquaticus	1.07	Uninfected		--	--	--	Uninfected	--	--	--	Uninfected
OES152	September 2023	Summer 2023	A. aquaticus	1.19	Uninfected		--	--	--	Uninfected	--	--	--	Uninfected
OES153	September 2023	Summer 2023	A. aquaticus	1.07	Uninfected		--	--	--	Uninfected	--	--	--	Uninfected
OES43_A	September 2023	Summer 2023	Acanthocephala	--	NA	X	--	--	--	Uninfected	614	Acanthocephalus anguillae MT682931	99.5%	Acanthocephalus anguillae
OES94_A	September 2023	Summer 2023	Acanthocephala	--	NA	X	--	--	--	Uninfected	614	Acanthocephalus anguillae MT682931	99.5%	Acanthocephalus anguillae
OEW1	December 2024	Autumn 2024	A. aquaticus	3.12	Uninfected	X	--	--	--	Uninfected	--	--	--	Uninfected
OEW2	December 2024	Autumn 2024	A. aquaticus	2.53	Uninfected	X	--	--	--	Uninfected	--	--	--	Uninfected
OEW3	December 2024	Autumn 2024	A. aquaticus	2.92	Uninfected	X	--	--	--	Uninfected	--	--	--	Uninfected
OEW4	December 2024	Autumn 2024	A. aquaticus	2.44	Acanthocephala-infected (Acanthocephalus sp.)	X	--	--	--	Uninfected	--	--	--	Acanthocephalus sp.
OEW5	December 2024	Autumn 2024	A. aquaticus	2.68	Uninfected	X	--	--	--	Uninfected	--	--	--	Uninfected
OEW6	December 2024	Autumn 2024	A. aquaticus	3.02	Uninfected	X	--	--	--	Uninfected	--	--	--	Uninfected
OEW7	December 2024	Autumn 2024	A. aquaticus	2.51	Uninfected	X	--	--	--	Uninfected	--	--	--	Uninfected	619	Asellus aquaticus voucher MT06329, MT521125	1
OEW8	December 2024	Autumn 2024	A. aquaticus	2.65	Uninfected	X	--	--	--	Uninfected	--	--	--	Uninfected	649	Asellus aquaticus voucher MT06330, MT521233	1
OEW9	December 2024	Autumn 2024	A. aquaticus	2.71	Uninfected	X	--	--	--	Uninfected	--	--	--	Uninfected	670	Asellus aquaticus isolate FR1, AY531784	99.7%
OEW10	December 2024	Autumn 2024	A. aquaticus	2.71	Uninfected	X	--	--	--	Uninfected	--	--	--	Uninfected
OEW11	December 2024	Autumn 2024	A. aquaticus	2.56	Uninfected	X	--	--	--	Uninfected	--	--	--	Uninfected
OEW12	December 2024	Autumn 2024	A. aquaticus	2.52	Uninfected	X	--	--	--	Uninfected	--	--	--	Uninfected
OEW13	December 2024	Autumn 2024	A. aquaticus	2.26	Uninfected	X	--	--	--	Uninfected	--	--	--	Uninfected
OEW14	December 2024	Autumn 2024	A. aquaticus	2.56	Uninfected	X	--	--	--	Uninfected	--	--	--	Uninfected
OEW15	December 2024	Autumn 2024	A. aquaticus	2.61	Uninfected	X	--	--	--	Uninfected	--	--	--	Uninfected
OEW16	December 2024	Autumn 2024	A. aquaticus	2.74	Uninfected	X	--	--	--	Uninfected	--	--	--	Uninfected
OEW17	December 2024	Autumn 2024	A. aquaticus	2.10	Uninfected	X	--	--	--	Uninfected	--	--	--	Uninfected	669	Asellus aquaticus voucher MT06330, MT521233	1
OEW18	December 2024	Autumn 2024	A. aquaticus	2.79	Uninfected	X	--	--	--	Uninfected	--	--	--	Uninfected	676	Asellus aquaticus voucher MT06330, MT521233	1
OEW19	December 2024	Autumn 2024	A. aquaticus	2.29	Uninfected		--	--	--	Uninfected	--	--	--	Uninfected	648	Asellus aquaticus voucher MT06330, MT521233	1
OEW20	December 2024	Autumn 2024	A. aquaticus	4.06	Uninfected	X	--	--	--	Uninfected	--	--	--	Uninfected	663	Asellus aquaticus voucher MT06330, MT521233	1
OEW21	December 2024	Autumn 2024	A. aquaticus	2.02	Uninfected		--	--	--	Uninfected	--	--	--	Uninfected
OEW22	December 2024	Autumn 2024	A. aquaticus	2.33	Acanthocephala-infected (Acanthocephalus sp.)	X	--	--	--	Uninfected	46	Acanthocephalus anguillae MT682934	1	Acanthocephalus sp.
OEW23	December 2024	Autumn 2024	A. aquaticus	2.99	Uninfected		--	--	--	Uninfected	--	--	--	Uninfected
OEW24	December 2024	Autumn 2024	A. aquaticus	2.34	Uninfected		--	--	--	Uninfected	--	--	--	Uninfected
OEW25	December 2024	Autumn 2024	A. aquaticus	1.49	Uninfected		--	--	--	Uninfected	--	--	--	Uninfected
OEW26	December 2024	Autumn 2024	A. aquaticus	2.72	Uninfected		--	--	--	Uninfected	--	--	--	Uninfected
OEW27	December 2024	Autumn 2024	A. aquaticus	2.08	Uninfected		--	--	--	Uninfected	--	--	--	Uninfected	645	Asellus aquaticus Aaquaticus, OR291918	1
OEW28	December 2024	Autumn 2024	A. aquaticus	2.53	Uninfected	X	--	--	--	Uninfected	--	--	--	Uninfected	678	Asellus aquaticus voucher MT06330, MT521233	1
OEW29	December 2024	Autumn 2024	A. aquaticus	2.01	Uninfected	X	--	--	--	Uninfected	--	--	--	Uninfected	659	Asellus aquaticus voucher MT06330, MT521233	1
OEW30	December 2024	Autumn 2024	A. aquaticus	2.30	Uninfected		--	--	--	Uninfected	--	--	--	Uninfected
OEW31	December 2024	Autumn 2024	A. aquaticus	2.28	Uninfected		--	--	--	Uninfected	--	--	--	Uninfected
OEW32	December 2024	Autumn 2024	A. aquaticus	2.03	Uninfected		--	--	--	Uninfected	--	--	--	Uninfected
OEW33	December 2024	Autumn 2024	A. aquaticus	2.22	Uninfected		--	--	--	Uninfected	--	--	--	Uninfected
OEW34	December 2024	Autumn 2024	A. aquaticus	1.84	Uninfected		--	--	--	Uninfected	--	--	--	Uninfected
OEW35	December 2024	Autumn 2024	A. aquaticus	2.14	Uninfected		--	--	--	Uninfected	--	--	--	Uninfected
OEW36	December 2024	Autumn 2024	A. aquaticus	1.68	Uninfected	X	--	--	--	Uninfected	--	--	--	Uninfected
OEW37	December 2024	Autumn 2024	A. aquaticus	3.23	Uninfected		--	--	--	Uninfected	--	--	--	Uninfected	656	Asellus aquaticus voucher MT06330, MT521233	1
OEW38	December 2024	Autumn 2024	A. aquaticus	1.45	Uninfected		--	--	--	Uninfected	--	--	--	Uninfected	648	Asellus aquaticus voucher MT06330, MT521233	1
OEW39	December 2024	Autumn 2024	A. aquaticus	2.02	Uninfected	X	--	--	--	Uninfected	--	--	--	Uninfected	666	Asellus aquaticus voucher MT06330, MT521233	1
OEW40	December 2024	Autumn 2024	A. aquaticus	1.71	Uninfected		--	--	--	Uninfected	--	--	--	Uninfected	659	Asellus aquaticus voucher MT06330, MT521233	1
OEW41	December 2024	Autumn 2024	A. aquaticus	2.54	Uninfected		--	--	--	Uninfected	--	--	--	Uninfected
OEW42	December 2024	Autumn 2024	A. aquaticus	2.36	Uninfected		--	--	--	Uninfected	--	--	--	Uninfected
OEW43	December 2024	Autumn 2024	A. aquaticus	1.76	Uninfected		--	--	--	Uninfected	--	--	--	Uninfected
OEW44	December 2024	Autumn 2024	A. aquaticus	1.70	Uninfected		--	--	--	Uninfected	--	--	--	Uninfected
OEW45	December 2024	Autumn 2024	A. aquaticus	1.68	Uninfected		--	--	--	Uninfected	--	--	--	Uninfected
OEW46	December 2024	Autumn 2024	A. aquaticus	2.27	Uninfected		--	--	--	Uninfected	--	--	--	Uninfected
OEW47	December 2024	Autumn 2024	A. aquaticus	2.78	Microsporidia-infected (Microsporidium sp. isolate EFB02)	X	214	Microsporidium sp. isolate EFB02	99.5%	Microsporidium sp. isolate EFB02	--	--	--	Uninfected	666	Asellus aquaticus isolate FR1, AY531784	99.8%
OEW48	December 2024	Autumn 2024	A. aquaticus	2.07	Uninfected		--	--	--	Uninfected	--	--	--	Uninfected	650	Asellus aquaticus isolate FR1, AY531784	99.8%
OEW49	December 2024	Autumn 2024	A. aquaticus	2.16	Uninfected	X	--	--	--	Uninfected	--	--	--	Uninfected	677	Asellus aquaticus voucher MT06330, MT521233	1
OEW50	December 2024	Autumn 2024	A. aquaticus	2.71	Uninfected		--	--	--	Uninfected	--	--	--	Uninfected	677	Asellus aquaticus voucher MT06330, MT521233	1
OEW51	December 2024	Autumn 2024	A. aquaticus	2.73	Uninfected		--	--	--	Uninfected	--	--	--	Uninfected
OEW52	December 2024	Autumn 2024	A. aquaticus	1.98	Uninfected		--	--	--	Uninfected	--	--	--	Uninfected
OEW53	December 2024	Autumn 2024	A. aquaticus	2.38	Acanthocephala-infected (Acanthocephalus sp.)	X	--	--	--	Uninfected	--	--	--	Acanthocephalus sp.
OEW54	December 2024	Autumn 2024	A. aquaticus	1.75	Uninfected		--	--	--	Uninfected	--	--	--	Uninfected
OEW55	December 2024	Autumn 2024	A. aquaticus	3.00	Uninfected		--	--	--	Uninfected	--	--	--	Uninfected
OEW56	December 2024	Autumn 2024	A. aquaticus	1.55	Uninfected		--	--	--	Uninfected	--	--	--	Uninfected
OEW57	December 2024	Autumn 2024	A. aquaticus	2.17	Uninfected		--	--	--	Uninfected	--	--	--	Uninfected	538	Asellus aquaticus voucher MJR-ISO-0029, MT521285	1
OEW58	December 2024	Autumn 2024	A. aquaticus	2.37	Uninfected		--	--	--	Uninfected	--	--	--	Uninfected	669	Asellus aquaticus voucher MT06330, MT521233	1
OEW59	December 2024	Autumn 2024	A. aquaticus	2.65	Uninfected	X	--	--	--	Uninfected	--	--	--	Uninfected	649	Asellus aquaticus voucher MT06330, MT521233	1
OEW60	December 2024	Autumn 2024	A. aquaticus	1.93	Uninfected	X	--	--	--	Uninfected	--	--	--	Uninfected	669	Asellus aquaticus voucher MJR-ISO-0029, MT521285	1
OEW61	December 2024	Autumn 2024	A. aquaticus	2.58	Uninfected		--	--	--	Uninfected	--	--	--	Uninfected
OEW62	December 2024	Autumn 2024	A. aquaticus	1.97	Uninfected		--	--	--	Uninfected	--	--	--	Uninfected
OEW63	December 2024	Autumn 2024	A. aquaticus	1.50	Uninfected		--	--	--	Uninfected	--	--	--	Uninfected
OEW64	December 2024	Autumn 2024	A. aquaticus	1.53	Uninfected		--	--	--	Uninfected	--	--	--	Uninfected
OEW65	December 2024	Autumn 2024	A. aquaticus	2.20	Acanthocephala-infected (Acanthocephalus sp.)	X	--	--	--	Uninfected	387	Acanthocephalus anguillae MT682931	96.0%	Acanthocephalus sp.
OEW66	December 2024	Autumn 2024	A. aquaticus	1.30	Uninfected		--	--	--	Uninfected	--	--	--	Uninfected
OEW67	December 2024	Autumn 2024	A. aquaticus	1.80	Uninfected		--	--	--	Uninfected	--	--	--	Uninfected	651	Asellus aquaticus isolate Aaquaticus, OR291899	1
OEW68	December 2024	Autumn 2024	A. aquaticus	2.35	Uninfected		--	--	--	Uninfected	--	--	--	Uninfected	652	Asellus aquaticus voucher MT06330, MT521233	1
OEW69	December 2024	Autumn 2024	A. aquaticus	1.68	Uninfected	X	--	--	--	Uninfected	--	--	--	Uninfected	659	Asellus aquaticus voucher MT06330, MT521233	1
OEW70	December 2024	Autumn 2024	A. aquaticus	1.41	Uninfected		--	--	--	Uninfected	--	--	--	Uninfected	659	Asellus aquaticus voucher MT06330, MT521233	1
OEW71	December 2024	Autumn 2024	A. aquaticus	1.33	Uninfected		--	--	--	Uninfected	--	--	--	Uninfected
OEW72	December 2024	Autumn 2024	A. aquaticus	1.20	Uninfected		--	--	--	Uninfected	--	--	--	Uninfected
OEW73	December 2024	Autumn 2024	A. aquaticus	2.00	Uninfected		--	--	--	Uninfected	--	--	--	Uninfected
OEW74	December 2024	Autumn 2024	A. aquaticus	2.26	Uninfected		--	--	--	Uninfected	--	--	--	Uninfected
OEW75	December 2024	Autumn 2024	A. aquaticus	2.41	Uninfected		--	--	--	Uninfected	--	--	--	Uninfected
OEW76	December 2024	Autumn 2024	A. aquaticus	1.87	Uninfected		--	--	--	Uninfected	--	--	--	Uninfected
OEW77	December 2024	Autumn 2024	A. aquaticus	2.37	Uninfected		--	--	--	Uninfected	--	--	--	Uninfected
OEW78	December 2024	Autumn 2024	A. aquaticus	1.81	Uninfected		--	--	--	Uninfected	--	--	--	Uninfected	665	Asellus aquaticus voucher MT06330, MT521233	1
OEW79	December 2024	Autumn 2024	A. aquaticus	1.57	Uninfected	X	--	--	--	Uninfected	--	--	--	Uninfected	669	Asellus aquaticus voucher MT06330, MT521233	1
OEW80	December 2024	Autumn 2024	A. aquaticus	1.57	Uninfected	X	--	--	--	Uninfected	--	--	--	Uninfected	680	Asellus aquaticus isolate FR1, AY531784	99.8%
OEW4_A	December 2024	Autumn 2024	Acanthocephala	--	NA	X	--	--	--	Uninfected	--	--	--	Acanthocephalus sp.
OEW22_A	December 2024	Autumn 2024	Acanthocephala	--	NA	X	--	--	--	Uninfected	46	Acanthocephalus anguillae MT682934	1	Acanthocephalus sp.
OEW53_A	December 2024	Autumn 2024	Acanthocephala	--	NA	X	--	--	--	Uninfected	--	--	--	Acanthocephalus sp.
OEW65_A	December 2024	Autumn 2024	Acanthocephala	--	NA	X	--	--	--	Uninfected	387	Acanthocephalus anguillae MT682931	96.0%	Acanthocephalus sp.
OEJ1	January 2025	Winter 2025	A. aquaticus	3.42	Uninfected	X	--	--	--	Uninfected	--	--	--	Uninfected
OEJ2	January 2025	Winter 2025	A. aquaticus	2.05	Uninfected	X	--	--	--	Uninfected	--	--	--	Uninfected
OEJ3	January 2025	Winter 2025	A. aquaticus	2.94	Uninfected	X	--	--	--	Uninfected	--	--	--	Uninfected
OEJ4	January 2025	Winter 2025	A. aquaticus	2.89	Uninfected	X	--	--	--	Uninfected	--	--	--	Uninfected
OEJ5	January 2025	Winter 2025	A. aquaticus	2.44	Uninfected	X	--	--	--	Uninfected	--	--	--	Uninfected
OEJ6	January 2025	Winter 2025	A. aquaticus	2.99	Uninfected	X	--	--	--	Uninfected	--	--	--	Uninfected
OEJ7	January 2025	Winter 2025	A. aquaticus	2.77	Uninfected	X	--	--	--	Uninfected	--	--	--	Uninfected
OEJ8	January 2025	Winter 2025	A. aquaticus	2.32	Uninfected	X	--	--	--	Uninfected	--	--	--	Uninfected
OEJ9	January 2025	Winter 2025	A. aquaticus	2.90	Uninfected	X	--	--	--	Uninfected	--	--	--	Uninfected
OEJ10	January 2025	Winter 2025	A. aquaticus	2.33	Acanthocephala-infected (Acanthocephalus sp.)	X	--	--	--	Uninfected	--	--	--	Acanthocephalus sp.
OEJ11	January 2025	Winter 2025	A. aquaticus	2.80	Uninfected	X	--	--	--	Uninfected	--	--	--	Uninfected
OEJ12	January 2025	Winter 2025	A. aquaticus	3.66	Uninfected	X	--	--	--	Uninfected	--	--	--	Uninfected
OEJ13	January 2025	Winter 2025	A. aquaticus	2.78	Uninfected	X	--	--	--	Uninfected	--	--	--	Uninfected
OEJ14	January 2025	Winter 2025	A. aquaticus	2.65	Uninfected	X	--	--	--	Uninfected	--	--	--	Uninfected
OEJ15	January 2025	Winter 2025	A. aquaticus	3.20	Uninfected	X	--	--	--	Uninfected	--	--	--	Uninfected
OEJ16	January 2025	Winter 2025	A. aquaticus	3.01	Uninfected	X	--	--	--	Uninfected	--	--	--	Uninfected
OEJ17	January 2025	Winter 2025	A. aquaticus	1.81	Uninfected		--	--	--	Uninfected	--	--	--	Uninfected
OEJ18	January 2025	Winter 2025	A. aquaticus	2.78	Uninfected		--	--	--	Uninfected	--	--	--	Uninfected
OEJ19	January 2025	Winter 2025	A. aquaticus	2.96	Uninfected		--	--	--	Uninfected	--	--	--	Uninfected
OEJ20	January 2025	Winter 2025	A. aquaticus	2.57	Uninfected		--	--	--	Uninfected	--	--	--	Uninfected
OEJ21	January 2025	Winter 2025	A. aquaticus	2.67	Uninfected		--	--	--	Uninfected	--	--	--	Uninfected
OEJ22	January 2025	Winter 2025	A. aquaticus	2.18	Uninfected		--	--	--	Uninfected	--	--	--	Uninfected
OEJ23	January 2025	Winter 2025	A. aquaticus	3.43	Uninfected		--	--	--	Uninfected	--	--	--	Uninfected
OEJ24	January 2025	Winter 2025	A. aquaticus	3.10	Uninfected		--	--	--	Uninfected	--	--	--	Uninfected
OEJ25	January 2025	Winter 2025	A. aquaticus	2.76	Uninfected		--	--	--	Uninfected	--	--	--	Uninfected
OEJ26	January 2025	Winter 2025	A. aquaticus	2.89	Uninfected		--	--	--	Uninfected	--	--	--	Uninfected
OEJ27	January 2025	Winter 2025	A. aquaticus	2.92	Uninfected		--	--	--	Uninfected	--	--	--	Uninfected
OEJ28	January 2025	Winter 2025	A. aquaticus	2.54	Uninfected		--	--	--	Uninfected	--	--	--	Uninfected
OEJ29	January 2025	Winter 2025	A. aquaticus	2.36	Uninfected		--	--	--	Uninfected	--	--	--	Uninfected
OEJ30	January 2025	Winter 2025	A. aquaticus	2.61	Uninfected		--	--	--	Uninfected	--	--	--	Uninfected
OEJ31	January 2025	Winter 2025	A. aquaticus	3.00	Uninfected		--	--	--	Uninfected	--	--	--	Uninfected
OEJ32	January 2025	Winter 2025	A. aquaticus	2.70	Uninfected		--	--	--	Uninfected	--	--	--	Uninfected
OEJ33	January 2025	Winter 2025	A. aquaticus	2.64	Uninfected		--	--	--	Uninfected	--	--	--	Uninfected
OEJ34	January 2025	Winter 2025	A. aquaticus	2.43	Uninfected		--	--	--	Uninfected	--	--	--	Uninfected
OEJ35	January 2025	Winter 2025	A. aquaticus	2.43	Uninfected		--	--	--	Uninfected	--	--	--	Uninfected
OEJ36	January 2025	Winter 2025	A. aquaticus	3.58	Uninfected		--	--	--	Uninfected	--	--	--	Uninfected
OEJ37	January 2025	Winter 2025	A. aquaticus	2.67	Uninfected		--	--	--	Uninfected	--	--	--	Uninfected
OEJ38	January 2025	Winter 2025	A. aquaticus	3.04	Uninfected		--	--	--	Uninfected	--	--	--	Uninfected
OEJ39	January 2025	Winter 2025	A. aquaticus	2.75	Uninfected		--	--	--	Uninfected	--	--	--	Uninfected
OEJ40	January 2025	Winter 2025	A. aquaticus	3.61	Uninfected		--	--	--	Uninfected	--	--	--	Uninfected
OEJ41	January 2025	Winter 2025	A. aquaticus	1.92	Uninfected		--	--	--	Uninfected	--	--	--	Uninfected
OEJ42	January 2025	Winter 2025	A. aquaticus	2.46	Uninfected		--	--	--	Uninfected	--	--	--	Uninfected
OEJ43	January 2025	Winter 2025	A. aquaticus	2.66	Uninfected		--	--	--	Uninfected	--	--	--	Uninfected
OEJ44	January 2025	Winter 2025	A. aquaticus	2.96	Uninfected		--	--	--	Uninfected	--	--	--	Uninfected
OEJ45	January 2025	Winter 2025	A. aquaticus	3.07	Uninfected		--	--	--	Uninfected	--	--	--	Uninfected
OEJ46	January 2025	Winter 2025	A. aquaticus	3.89	Uninfected		--	--	--	Uninfected	--	--	--	Uninfected
OEJ47	January 2025	Winter 2025	A. aquaticus	3.25	Uninfected		--	--	--	Uninfected	--	--	--	Uninfected
OEJ48	January 2025	Winter 2025	A. aquaticus	3.50	Uninfected		--	--	--	Uninfected	--	--	--	Uninfected
OEJ49	January 2025	Winter 2025	A. aquaticus	3.25	Uninfected		--	--	--	Uninfected	--	--	--	Uninfected
OEJ50	January 2025	Winter 2025	A. aquaticus	2.98	Uninfected		--	--	--	Uninfected	--	--	--	Uninfected
OEJ51	January 2025	Winter 2025	A. aquaticus	3.41	Uninfected		--	--	--	Uninfected	--	--	--	Uninfected
OEJ52	January 2025	Winter 2025	A. aquaticus	3.00	Uninfected		--	--	--	Uninfected	--	--	--	Uninfected
OEJ53	January 2025	Winter 2025	A. aquaticus	2.90	Uninfected		--	--	--	Uninfected	--	--	--	Uninfected
OEJ54	January 2025	Winter 2025	A. aquaticus	2.79	Uninfected		--	--	--	Uninfected	--	--	--	Uninfected
OEJ55	January 2025	Winter 2025	A. aquaticus	2.65	Uninfected		--	--	--	Uninfected	--	--	--	Uninfected
OEJ56	January 2025	Winter 2025	A. aquaticus	2.98	Uninfected		--	--	--	Uninfected	--	--	--	Uninfected
OEJ57	January 2025	Winter 2025	A. aquaticus	2.02	Uninfected		--	--	--	Uninfected	--	--	--	Uninfected
OEJ58	January 2025	Winter 2025	A. aquaticus	2.32	Acanthocephala-infected (Acanthocephalus sp.)		--	--	--	Uninfected	614	Acanthocephalus anguillae MT682931	99.5%	Acanthocephalus anguillae
OEJ59	January 2025	Winter 2025	A. aquaticus	2.16	Uninfected		--	--	--	Uninfected	--	--	--	Uninfected
OEJ60	January 2025	Winter 2025	A. aquaticus	2.47	Uninfected		--	--	--	Uninfected	--	--	--	Uninfected
OEJ61	January 2025	Winter 2025	A. aquaticus	2.70	Uninfected		--	--	--	Uninfected	--	--	--	Uninfected
OEJ62	January 2025	Winter 2025	A. aquaticus	2.48	Uninfected		--	--	--	Uninfected	--	--	--	Uninfected
OEJ63	January 2025	Winter 2025	A. aquaticus	2.22	Acanthocephala-infected (Acanthocephalus sp.)	X	--	--	--	Uninfected	--	--	--	Acanthocephalus sp.
OEJ64	January 2025	Winter 2025	A. aquaticus	2.04	Uninfected		--	--	--	Uninfected	--	--	--	Uninfected
OEJ65	January 2025	Winter 2025	A. aquaticus	2.35	Uninfected		--	--	--	Uninfected	--	--	--	Uninfected
OEJ66	January 2025	Winter 2025	A. aquaticus	3.15	Uninfected		--	--	--	Uninfected	--	--	--	Uninfected
OEJ67	January 2025	Winter 2025	A. aquaticus	3.35	Uninfected		--	--	--	Uninfected	--	--	--	Uninfected
OEJ68	January 2025	Winter 2025	A. aquaticus	3.24	Uninfected	X	--	--	--	Uninfected	--	--	--	Uninfected
OEJ69	January 2025	Winter 2025	A. aquaticus	2.86	Uninfected		--	--	--	Uninfected	--	--	--	Uninfected
OEJ70	January 2025	Winter 2025	A. aquaticus	3.15	Uninfected		--	--	--	Uninfected	--	--	--	Uninfected
OEJ71	January 2025	Winter 2025	A. aquaticus	3.21	Uninfected		--	--	--	Uninfected	--	--	--	Uninfected
OEJ72	January 2025	Winter 2025	A. aquaticus	2.25	Uninfected		--	--	--	Uninfected	--	--	--	Uninfected
OEJ73	January 2025	Winter 2025	A. aquaticus	2.80	Uninfected		--	--	--	Uninfected	--	--	--	Uninfected
OEJ74	January 2025	Winter 2025	A. aquaticus	1.96	Uninfected		--	--	--	Uninfected	--	--	--	Uninfected
OEJ75	January 2025	Winter 2025	A. aquaticus	3.00	Uninfected		--	--	--	Uninfected	--	--	--	Uninfected
OEJ76	January 2025	Winter 2025	A. aquaticus	3.23	Uninfected		--	--	--	Uninfected	--	--	--	Uninfected
OEJ77	January 2025	Winter 2025	A. aquaticus	3.31	Uninfected		--	--	--	Uninfected	--	--	--	Uninfected
OEJ78	January 2025	Winter 2025	A. aquaticus	2.90	Uninfected		--	--	--	Uninfected	--	--	--	Uninfected
OEJ79	January 2025	Winter 2025	A. aquaticus	3.72	Uninfected		--	--	--	Uninfected	--	--	--	Uninfected
OEJ80	January 2025	Winter 2025	A. aquaticus	3.43	Uninfected		--	--	--	Uninfected	--	--	--	Uninfected
OEJ81	January 2025	Winter 2025	A. aquaticus	3.53	Acanthocephala-infected (Acanthocephalus sp.)	X	--	--	--	Uninfected	--	--	--	Acanthocephalus sp.
OEJ82	January 2025	Winter 2025	A. aquaticus	2.94	Uninfected		--	--	--	Uninfected	--	--	--	Uninfected
OEJ83	January 2025	Winter 2025	A. aquaticus	2.27	Uninfected		--	--	--	Uninfected	--	--	--	Uninfected
OEJ84	January 2025	Winter 2025	A. aquaticus	3.49	Uninfected		--	--	--	Uninfected	--	--	--	Uninfected
OEJ85	January 2025	Winter 2025	A. aquaticus	3.05	Uninfected		--	--	--	Uninfected	--	--	--	Uninfected
OEJ86	January 2025	Winter 2025	A. aquaticus	3.55	Uninfected		--	--	--	Uninfected	--	--	--	Uninfected
OEJ87	January 2025	Winter 2025	A. aquaticus	2.73	Uninfected		--	--	--	Uninfected	--	--	--	Uninfected
OEJ88	January 2025	Winter 2025	A. aquaticus	3.34	Uninfected		--	--	--	Uninfected	--	--	--	Uninfected
OEJ89	January 2025	Winter 2025	A. aquaticus	3.12	Uninfected		--	--	--	Uninfected	--	--	--	Uninfected
OEJ90	January 2025	Winter 2025	A. aquaticus	3.41	Uninfected		--	--	--	Uninfected	--	--	--	Uninfected
OEJ91	January 2025	Winter 2025	A. aquaticus	2.77	Uninfected		--	--	--	Uninfected	--	--	--	Uninfected
OEJ92	January 2025	Winter 2025	A. aquaticus	3.30	Uninfected		--	--	--	Uninfected	--	--	--	Uninfected
OEJ93	January 2025	Winter 2025	A. aquaticus	2.45	Uninfected		--	--	--	Uninfected	--	--	--	Uninfected
OEJ94	January 2025	Winter 2025	A. aquaticus	3.48	Uninfected		--	--	--	Uninfected	--	--	--	Uninfected
OEJ95	January 2025	Winter 2025	A. aquaticus	3.30	Uninfected		--	--	--	Uninfected	--	--	--	Uninfected
OEJ96	January 2025	Winter 2025	A. aquaticus	3.31	Uninfected		--	--	--	Uninfected	--	--	--	Uninfected
OEJ97	January 2025	Winter 2025	A. aquaticus	3.29	Uninfected		--	--	--	Uninfected	--	--	--	Uninfected
OEJ98	January 2025	Winter 2025	A. aquaticus	3.10	Uninfected		--	--	--	Uninfected	--	--	--	Uninfected
OEJ99	January 2025	Winter 2025	A. aquaticus	3.78	Uninfected		--	--	--	Uninfected	--	--	--	Uninfected
OEJ100	January 2025	Winter 2025	A. aquaticus	2.38	Uninfected		--	--	--	Uninfected	--	--	--	Uninfected
OEJ101	January 2025	Winter 2025	A. aquaticus	3.30	Uninfected		--	--	--	Uninfected	--	--	--	Uninfected
OEJ102	January 2025	Winter 2025	A. aquaticus	3.11	Uninfected		--	--	--	Uninfected	--	--	--	Uninfected
OEJ103	January 2025	Winter 2025	A. aquaticus	2.52	Uninfected		--	--	--	Uninfected	--	--	--	Uninfected
OEJ104	January 2025	Winter 2025	A. aquaticus	3.33	Uninfected		--	--	--	Uninfected	--	--	--	Uninfected
OEJ105	January 2025	Winter 2025	A. aquaticus	2.23	Uninfected		--	--	--	Uninfected	--	--	--	Uninfected
OEJ106	January 2025	Winter 2025	A. aquaticus	3.30	Acanthocephala-infected (Acanthocephalus sp.)	X	--	--	--	Uninfected	431	Acanthocephalus anguillae MT682931	99.3%	Acanthocephalus anguillae
OEJ107	January 2025	Winter 2025	A. aquaticus	2.14	Uninfected		--	--	--	Uninfected	--	--	--	Uninfected
OEJ108	January 2025	Winter 2025	A. aquaticus	2.96	Uninfected		--	--	--	Uninfected	--	--	--	Uninfected
OEJ109	January 2025	Winter 2025	A. aquaticus	3.58	Uninfected		--	--	--	Uninfected	--	--	--	Uninfected
OEJ110	January 2025	Winter 2025	A. aquaticus	2.54	Uninfected		--	--	--	Uninfected	--	--	--	Uninfected
OEJ111	January 2025	Winter 2025	A. aquaticus	2.58	Uninfected		--	--	--	Uninfected	--	--	--	Uninfected
OEJ112	January 2025	Winter 2025	A. aquaticus	3.10	Uninfected		--	--	--	Uninfected	--	--	--	Uninfected
OEJ113	January 2025	Winter 2025	A. aquaticus	2.70	Uninfected		--	--	--	Uninfected	--	--	--	Uninfected
OEJ114	January 2025	Winter 2025	A. aquaticus	3.82	Uninfected		--	--	--	Uninfected	--	--	--	Uninfected
OEJ115	January 2025	Winter 2025	A. aquaticus	2.45	Uninfected		--	--	--	Uninfected	--	--	--	Uninfected
OEJ116	January 2025	Winter 2025	A. aquaticus	not measured	Uninfected		--	--	--	Uninfected	--	--	--	Uninfected
OEJ117	January 2025	Winter 2025	A. aquaticus	2.93	Uninfected		--	--	--	Uninfected	--	--	--	Uninfected
OEJ118	January 2025	Winter 2025	A. aquaticus	3.41	Uninfected		--	--	--	Uninfected	--	--	--	Uninfected
OEJ119	January 2025	Winter 2025	A. aquaticus	2.89	Uninfected		--	--	--	Uninfected	--	--	--	Uninfected
OEJ120	January 2025	Winter 2025	A. aquaticus	2.69	Uninfected		--	--	--	Uninfected	--	--	--	Uninfected	549	Asellus aquaticus aaquaticus, OR291918	99.8%
OEJ121	January 2025	Winter 2025	A. aquaticus	2.73	Uninfected		--	--	--	Uninfected	--	--	--	Uninfected	649	Asellus aquaticus voucher MT06330, MT521233	1
OEJ122	January 2025	Winter 2025	A. aquaticus	2.35	Uninfected		--	--	--	Uninfected	--	--	--	Uninfected
OEJ123	January 2025	Winter 2025	A. aquaticus	2.82	Uninfected		--	--	--	Uninfected	--	--	--	Uninfected
OEJ124	January 2025	Winter 2025	A. aquaticus	3.61	Uninfected		--	--	--	Uninfected	--	--	--	Uninfected	589	Asellus aquaticus aaquaticus, OR291918	99.7%
OEJ125	January 2025	Winter 2025	A. aquaticus	4.06	Uninfected		--	--	--	Uninfected	--	--	--	Uninfected	89	Asellus aquaticus aaquaticus, OR291918	1
OEJ126	January 2025	Winter 2025	A. aquaticus	2.01	Uninfected		--	--	--	Uninfected	--	--	--	Uninfected	651	Asellus aquaticus isolate FR1, AY531784	99.6%
OEJ127	January 2025	Winter 2025	A. aquaticus	2.14	Uninfected		--	--	--	Uninfected	--	--	--	Uninfected	654	Asellus aquaticus isolate FR1, AY531784	99.9%
OEJ128	January 2025	Winter 2025	A. aquaticus	not measured	Uninfected		--	--	--	Uninfected	--	--	--	Uninfected	515	Asellus aquaticus aaquaticus, OR291918	1
OEJ129	January 2025	Winter 2025	A. aquaticus	2.67	Uninfected		--	--	--	Uninfected	--	--	--	Uninfected	643	Asellus aquaticus isolate FR4, AY531783	99.5%
OEJ130	January 2025	Winter 2025	A. aquaticus	3.10	Uninfected		--	--	--	Uninfected	--	--	--	Uninfected	654	Asellus aquaticus isolate FR1, AY531784	99.8%
OEJ131	January 2025	Winter 2025	A. aquaticus	3.29	Uninfected		--	--	--	Uninfected	--	--	--	Uninfected	664	Asellus aquaticus isolate FR1, AY531784	99.8%
OEJ132	January 2025	Winter 2025	A. aquaticus	3.07	Uninfected		--	--	--	Uninfected	--	--	--	Uninfected
OEJ133	January 2025	Winter 2025	A. aquaticus	3.21	Uninfected		--	--	--	Uninfected	--	--	--	Uninfected	653	Asellus aquaticus isolate FR1, AY531784	99.8%
OEJ134	January 2025	Winter 2025	A. aquaticus	2.09	Uninfected		--	--	--	Uninfected	--	--	--	Uninfected	646	Asellus aquaticus isolate FR1, AY531784	99.7%
OEJ135	January 2025	Winter 2025	A. aquaticus	3.24	Uninfected		--	--	--	Uninfected	--	--	--	Uninfected
OEJ136	January 2025	Winter 2025	A. aquaticus	2.59	Uninfected		--	--	--	Uninfected	--	--	--	Uninfected
OEJ137	January 2025	Winter 2025	A. aquaticus	3.76	Uninfected		--	--	--	Uninfected	--	--	--	Uninfected
OEJ138	January 2025	Winter 2025	A. aquaticus	3.35	Uninfected		--	--	--	Uninfected	--	--	--	Uninfected	650	Asellus aquaticus isolate FR1, AY531784	99.8%
OEJ139	January 2025	Winter 2025	A. aquaticus	1.95	Uninfected		--	--	--	Uninfected	--	--	--	Uninfected	606	Asellus aquaticus isolate FR1, AY531784	99.7%
OEJ140	January 2025	Winter 2025	A. aquaticus	2.91	Uninfected		--	--	--	Uninfected	--	--	--	Uninfected	649	Asellus aquaticus isolate FR1, AY531784	99.8%
OEJ141	January 2025	Winter 2025	A. aquaticus	2.88	Uninfected		--	--	--	Uninfected	--	--	--	Uninfected
OEJ142	January 2025	Winter 2025	A. aquaticus	3.38	Uninfected		--	--	--	Uninfected	--	--	--	Uninfected	586	Asellus aquaticus isolate FR1, AY531784	99.6%
OEJ143	January 2025	Winter 2025	A. aquaticus	2.71	Uninfected		--	--	--	Uninfected	--	--	--	Uninfected	637	Asellus aquaticus isolate FR1, AY531784	99.7%
OEJ144	January 2025	Winter 2025	A. aquaticus	2.92	Microsporidia-infected (Microsporidium sp. MICMOTU 20)	X	144	Uncultured microsporidia isolate RB010	96.8%	Microsporidium sp. MICMOTU 20	--	--	--	Uninfected	439	Asellus aquaticus aaquaticus, OR291918	99.7%
OEJ145	January 2025	Winter 2025	A. aquaticus	2.74	Acanthocephala-infected (Acanthocephalus sp.)	X	--	--	--	Uninfected	--	--	--	Acanthocephalus sp.	606	Asellus aquaticus voucher MT06329, MT521125	1
OEJ146	January 2025	Winter 2025	A. aquaticus	2.55	Uninfected		--	--	--	Uninfected	--	--	--	Uninfected	640	Asellus aquaticus voucher MT06330, MT521233	1
OEJ147	January 2025	Winter 2025	A. aquaticus	2.17	Uninfected		--	--	--	Uninfected	--	--	--	Uninfected	662	Asellus aquaticus isolate FR1, AY531784	99.8%
OEJ148	January 2025	Winter 2025	A. aquaticus	2.42	Uninfected		--	--	--	Uninfected	--	--	--	Uninfected	661	Asellus aquaticus voucher MT06330, MT521233	1
OEJ149	January 2025	Winter 2025	A. aquaticus	2.58	Uninfected		--	--	--	Uninfected	--	--	--	Uninfected	663	Asellus aquaticus isolate FR1, AY531784	99.8%
OEJ150	January 2025	Winter 2025	A. aquaticus	2.51	Uninfected		--	--	--	Uninfected	--	--	--	Uninfected	640	Asellus aquaticus isolate FR1, AY531784	99.8%
OEJ10_A	January 2025	Winter 2025	Acanthocephala	--	NA	X	--	--	--	Uninfected	--	--	--	Acanthocephalus sp.
OEJ58_A	January 2025	Winter 2025	Acanthocephala	--	NA	X	--	--	--	Uninfected	614	Acanthocephalus anguillae MT682931	99.5%	Acanthocephalus anguillae
OEJ63_A	January 2025	Winter 2025	Acanthocephala	--	NA	X	--	--	--	Uninfected	--	--	--	Acanthocephalus sp.
OEJ81_A	January 2025	Winter 2025	Acanthocephala	--	NA	X	--	--	--	Uninfected	--	--	--	Acanthocephalus sp.
OEJ106_A	January 2025	Winter 2025	Acanthocephala	--	NA	X	--	--	--	Uninfected	431	Acanthocephalus anguillae MT682931	99.3%	Acanthocephalus anguillae
OEJ145_A	January 2025	Winter 2025	Acanthocephala	--	NA	X	--	--	--	Uninfected	--	--	--	Acanthocephalus sp.

## Sheet: Table_S3
Table S3: The minimum (min), maximum (max), mean and standard deviation (sd) of pleotelson widths of A. aquaticus, as well as the number of measured individuals (n), according to sampling time and infection status. Values rounded to two decimals. Note that the total number of measured isopods is 535, as three pleotelson widths were not taken.
Sampling	Infection	n	min	max	mean	sd
September 2023	Uninfected	148	0.86	2.5	1.3523	0.259505
September 2023	Acanthocephalus spp.	1	1.61	1.61	1.61	NA
September 2023	Microsporidium sp. isolate EFB02	1	2	2	2	NA
September 2023	Microsporidium sp. isolate RB03	1	1.23	1.23	1.23	NA
September 2023	Microsporidium sp. MICMOTU19	1	1.29	1.29	1.29	NA
November 2023	Uninfected	133	0.74	3.47	2.05594	0.443543
November 2023	Acanthocephalus spp.	2	1.93	1.95	1.94	0.0141421
November 2023	Double infection (A. anguillae and sp.)	1	1.6	1.6	1.6	NA
November 2023	Microsporidium sp. isolate EFB02	17	1.6	3.13	2.22412	0.460585
November 2023	Microsporidium sp. MICMOTU18	2	2.05	2.29	2.17	0.169706
December 2024	Uninfected	75	1.2	4.06	2.21747	0.529763
December 2024	Acanthocephalus spp.	4	2.2	2.44	2.3375	0.102103
December 2024	Microsporidium sp. isolate EFB02	1	2.78	2.78	2.78	NA
January 2025	Uninfected	141	1.81	4.06	2.88078	0.473793
January 2025	Acanthocephalus spp.	6	2.22	3.53	2.74	0.557243
January 2025	Microsporidium sp. MICMOTU20	1	2.92	2.92	2.92	NA
		535

## Sheet: Table_S4
Table S4: Pairwise comparisons of the pleotelson width of A. aquaticus between different infection statuses, according to sampling time. P-values and corresponding significance levels are indicated as follows: p<0.05=*, p<0.01=**, p<0.001=***, ns=not significant.
Season	Comparison	Rounded P-values	Significance
September 2023	Too few infected isopods	NA	NA
November 2023	Uninfected - Microsporidia-infected (EFB02)	0.195	ns
	Uninfected - Acanthocephala-infected (Acanthocephalus spp.)	0.736	ns
	Microsporidia-infected (EFB02) - Acanthocephala-infected (Acanthocephalus spp.)	0.506	ns
December 2024	Acanthocephala-infected (Acanthocephalus spp.) - Uninfected	0.569	ns
January 2025	Acanthocephala-infected (Acanthocephalus spp.) - Uninfected	0.448	ns

## Sheet: Table_S5
Table S5: Measured 15N and 13C ratios in isopods and acanthocephalans. “Mean” columns include the mean values of replicates as well as individual measurements if no replicates were available. “SD” columns include the corresponding standard deviation if samples had replicates.
sample_ID	Pleotelson_wide	sampling	season	infection_status	mean_15N	sd_15N	mean_13C	sd_13C	infection_specific
OEA80	1.72	November 2023	Autumn 2023	Uninfected	14.6589		-30.2886		Uninfected
OEA79	1.80	November 2023	Autumn 2023	Uninfected	15.7036		-30.6168		Uninfected
OEA78	2.31	November 2023	Autumn 2023	Uninfected	15.44		-29.9855		Uninfected
OEA76/77	1.80	November 2023	Autumn 2023	Uninfected	17.1621		-30.3469		Uninfected
OEA75	2.40	November 2023	Autumn 2023	Uninfected	19.0906		-31.531		Uninfected
OEA73/74	1.83	November 2023	Autumn 2023	Uninfected	18.2205		-30.401		Uninfected
OEA72/71	1.82	November 2023	Autumn 2023	Uninfected	17.385		-30.7516		Uninfected
OEA70	2.50	November 2023	Autumn 2023	Uninfected	17.1313		-29.8261		Uninfected
OEA69	2.06	November 2023	Autumn 2023	Uninfected	18.663		-30.059		Uninfected
OEA68	2.11	November 2023	Autumn 2023	Uninfected	15.8334		-30.9842		Uninfected
OEA67	2.19	November 2023	Autumn 2023	Uninfected	17.0065		-30.1832		Uninfected
OEA66	2.44	November 2023	Autumn 2023	Uninfected	18.5204		-30.0764		Uninfected
OEA65	2.06	November 2023	Autumn 2023	Uninfected	16.7796		-29.8395		Uninfected
OEA64	2.04	November 2023	Autumn 2023	Uninfected	15.3316		-30.432		Uninfected
OEA63	2.26	November 2023	Autumn 2023	Uninfected	16.8015		-31.7991		Uninfected
OEA62	2.09	November 2023	Autumn 2023	Uninfected	17.2771		-30.3077		Uninfected
OEA61	1.78	November 2023	Autumn 2023	Uninfected	16.2032		-30.1507		Uninfected
OEA59	2.55	November 2023	Autumn 2023	Uninfected	16.7169		-30.1829		Uninfected
OEA58/57	2.51	November 2023	Autumn 2023	Uninfected	20.4752		-30.6934		Uninfected
OEA96	1.60	November 2023	Autumn 2023	Acanthocephala-infected	15.7777		-30.8518		Acanthocephala-infected
OEA54	1.93	November 2023	Autumn 2023	Acanthocephala-infected	17.4373		-30.3155		Acanthocephala-infected
OEA42	1.93	November 2023	Autumn 2023	Acanthocephala-infected	17.0379		-30.7189		Acanthocephala-infected
OEA110	2.08	November 2023	Autumn 2023	Microsporidia-infected	19.7165		-31.35		Microsporidia-infected (Isolate EFB02)
OEA155	1.74	November 2023	Autumn 2023	Microsporidia-infected	18.3746		-29.047		Microsporidia-infected (Isolate EFB02)
OEA7	2.39	November 2023	Autumn 2023	Microsporidia-infected	19.3883		-30.0043		Microsporidia-infected (Isolate EFB02)
OEA13	3.07	November 2023	Autumn 2023	Microsporidia-infected	20.3198		-29.743		Microsporidia-infected (Isolate EFB02)
OEA131	2.67	November 2023	Autumn 2023	Microsporidia-infected	17.5739	1.21125	-30.308	0.449602	Microsporidia-infected (Isolate EFB02)
replicate	replicate	November 2023	Autumn 2023	Microsporidia-infected					Microsporidia-infected (Isolate EFB02)
replicate	replicate	November 2023	Autumn 2023	Microsporidia-infected					Microsporidia-infected (Isolate EFB02)
OEA119	1.93	November 2023	Autumn 2023	Microsporidia-infected	16.8957		-30.2255		Microsporidia-infected (Isolate EFB02)
OEA130	1.87	November 2023	Autumn 2023	Microsporidia-infected	16.6622	0.435555	-30.458	0.0150926	Microsporidia-infected (Isolate EFB02)
replicate	replicate	November 2023	Autumn 2023	Microsporidia-infected					Microsporidia-infected (Isolate EFB02)
OEA132	2.29	November 2023	Autumn 2023	Microsporidia-infected	21.9154	0.519243	-31.5577	0.254693	Microsporidia-infected (sp. MICMOTU 18)
replicate	replicate	November 2023	Autumn 2023	Microsporidia-infected					Microsporidia-infected (Isolate EFB02)
OEA12	2.19	November 2023	Autumn 2023	Microsporidia-infected	17.4213		-30.6266		Microsporidia-infected (Isolate EFB02)
OEA109	2.25	November 2023	Autumn 2023	Microsporidia-infected	17.5263	0.813725	-31.1849	0.257733	Microsporidia-infected (Isolate EFB02)
replicate	replicate	November 2023	Autumn 2023	Microsporidia-infected					Microsporidia-infected (Isolate EFB02)
OEA84	2.13	November 2023	Autumn 2023	Microsporidia-infected	18.1981		-29.4581		Microsporidia-infected (Isolate EFB02)
OEA38	2.05	November 2023	Autumn 2023	Microsporidia-infected	15.3969		-31.317		Microsporidia-infected (sp. MICMOTU 18)
OEA31	2.64	November 2023	Autumn 2023	Microsporidia-infected	18.5451		-28.5384		Microsporidia-infected (Isolate EFB02)
OEA21	3.13	November 2023	Autumn 2023	Microsporidia-infected	19.2691	0.896687	-31.1067	0.425315	Microsporidia-infected (Isolate EFB02)
replicate	replicate	November 2023	Autumn 2023	Microsporidia-infected					Microsporidia-infected (Isolate EFB02)
replicate	replicate	November 2023	Autumn 2023	Microsporidia-infected					Microsporidia-infected (Isolate EFB02)
OEA115	1.60	November 2023	Autumn 2023	Microsporidia-infected	19.3239		-30.7298		Microsporidia-infected (Isolate EFB02)
OEA100	1.65	November 2023	Autumn 2023	Microsporidia-infected	18.6503		-31.0849		Microsporidia-infected (Isolate EFB02)
OEA111	2.37	November 2023	Autumn 2023	Microsporidia-infected	17.7495		-29.9136		Microsporidia-infected (Isolate EFB02)
OEA88	1.75	November 2023	Autumn 2023	Microsporidia-infected	19.0106		-30.8571		Microsporidia-infected (Isolate EFB02)
OEA129	2.35	November 2023	Autumn 2023	Microsporidia-infected	15.7453	0.958733	-29.6286	0.238358	Microsporidia-infected (Isolate EFB02)
replicate	replicate	November 2023	Autumn 2023	Microsporidia-infected					Microsporidia-infected (Isolate EFB02)
replicate	replicate	November 2023	Autumn 2023	Microsporidia-infected					Microsporidia-infected (Isolate EFB02)
OEA96 OEA54 OEA96 Acanthos		November 2023	Autumn 2023	Acanthocephalus spp.	15.3816		-31.6098		Acanthocephalus spp.
OEA42_A		November 2023	Autumn 2023	Acanthocephalus spp.					Acanthocephalus spp.
OEW65	2.20	December 2024	Autumn 2024	Acanthocephala-infected	13.2929		-29.8822		Acanthocephala-infected
OEW53	2.38	December 2024	Autumn 2024	Acanthocephala-infected	13.4687		-29.7201		Acanthocephala-infected
OEW22	2.33	December 2024	Autumn 2024	Acanthocephala-infected	15.2942		-30.6249		Acanthocephala-infected
OEW4	2.44	December 2024	Autumn 2024	Acanthocephala-infected	16.3055		-31.22		Acanthocephala-infected
OEW65/22		December 2024	Autumn 2024	Acanthocephalus spp.	14.3987		-32.1252		Acanthocephalus spp.
OEW53/4		December 2024	Autumn 2024	Acanthocephalus spp.	16.2147		-33.144		Acanthocephalus spp.
OEW60	1.93	December 2024	Autumn 2024	Uninfected	12.9866		-29.9942		Uninfected
OEW36	1.68	December 2024	Autumn 2024	Uninfected	14.0104		-30.1736		Uninfected
OEW28	2.53	December 2024	Autumn 2024	Uninfected	15.2738		-31.2354		Uninfected
OEW8	2.65	December 2024	Autumn 2024	Uninfected	13.3682		-33.6022		Uninfected
OEW79	1.57	December 2024	Autumn 2024	Uninfected	16.2017		-30.5962		Uninfected
OEW69	1.68	December 2024	Autumn 2024	Uninfected	13.5608		-29.7208		Uninfected
OEW80	1.57	December 2024	Autumn 2024	Uninfected	16.005		-29.7715		Uninfected
OEW20	4.06	December 2024	Autumn 2024	Uninfected	13.8583		-30.3571		Uninfected
OEW29	2.01	December 2024	Autumn 2024	Uninfected	11.817		-30.3515		Uninfected
OEW39	2.02	December 2024	Autumn 2024	Uninfected	15.6456		-31.1514		Uninfected
OEW49	2.16	December 2024	Autumn 2024	Uninfected	12.573		-30.3699		Uninfected
OEW59	2.65	December 2024	Autumn 2024	Uninfected	15.3379		-31.2708		Uninfected
OEW47	2.78	December 2024	Autumn 2024	Microsporidia-infected	16.7518	0.9037	-30.8229	0.0771926	Microsporidia-infected (Isolate EFB02)
replicate	replicate	December 2024	Autumn 2024	Microsporidia-infected					Microsporidia-infected (Isolate EFB02)
OEW18	2.79	December 2024	Autumn 2024	Uninfected	14.1394	0.90487	-29.9898	0.0717266	Uninfected
replicate	replicate	December 2024	Autumn 2024	Uninfected					Uninfected
OEW1	3.12	December 2024	Autumn 2024	Uninfected	13.5868	1.18867	-29.638	0.744307	Uninfected
replicate	replicate	December 2024	Autumn 2024	Uninfected					Uninfected
OEW2	2.53	December 2024	Autumn 2024	Uninfected	12.45	0.985662	-28.9633	0.598973	Uninfected
replicate	replicate	December 2024	Autumn 2024	Uninfected					Uninfected
OEW3	2.92	December 2024	Autumn 2024	Uninfected	14.4269	0.337938	-30.6189	0.392737	Uninfected
replicate	replicate	December 2024	Autumn 2024	Uninfected					Uninfected
OEW5	2.68	December 2024	Autumn 2024	Uninfected	11.7666	0.50913	-30.9102	0.00530408	Uninfected
replicate	replicate	December 2024	Autumn 2024	Uninfected					Uninfected
OEW6	3.02	December 2024	Autumn 2024	Uninfected	15.6453	1.67497	-29.6753	0.18503	Uninfected
replicate	replicate	December 2024	Autumn 2024	Uninfected					Uninfected
replicate	replicate	December 2024	Autumn 2024	Uninfected					Uninfected
OEW7	2.51	December 2024	Autumn 2024	Uninfected	14.5702	1.15042	-30.3575	0.270097	Uninfected
replicate	replicate	December 2024	Autumn 2024	Uninfected					Uninfected
OEW9	2.71	December 2024	Autumn 2024	Uninfected	13.9118	1.6763	-30.95	0.385224	Uninfected
replicate	replicate	December 2024	Autumn 2024	Uninfected					Uninfected
replicate	replicate	December 2024	Autumn 2024	Uninfected					Uninfected
OEW10	2.71	December 2024	Autumn 2024	Uninfected	16.635	1.48025	-31.3532	0.370213	Uninfected
replicate	replicate	December 2024	Autumn 2024	Uninfected					Uninfected
replicate	replicate	December 2024	Autumn 2024	Uninfected					Uninfected
OEW11	2.56	December 2024	Autumn 2024	Uninfected	15.7705	0.416126	-30.2652	0.380626	Uninfected
replicate	replicate	December 2024	Autumn 2024	Uninfected					Uninfected
OEW12	2.52	December 2024	Autumn 2024	Uninfected	16.0901	0.316293	-30.9583	0.369425	Uninfected
replicate	replicate	December 2024	Autumn 2024	Uninfected					Uninfected
OEW13	2.26	December 2024	Autumn 2024	Uninfected	15.2123	0.937728	-30.9075	0.0595459	Uninfected
replicate	replicate	December 2024	Autumn 2024	Uninfected					Uninfected
OEW14	2.56	December 2024	Autumn 2024	Uninfected	18.0725	0.646128	-30.7325	0.435306	Uninfected
replicate	replicate	December 2024	Autumn 2024	Uninfected					Uninfected
OEW15	2.61	December 2024	Autumn 2024	Uninfected	13.8326		-30.7739		Uninfected
OEW16	2.74	December 2024	Autumn 2024	Uninfected	15.6627	0.000678611	-29.865	0.970036	Uninfected
replicate	replicate	December 2024	Autumn 2024	Uninfected					Uninfected
OEW17	2.10	December 2024	Autumn 2024	Uninfected	11.8258		-28.9442		Uninfected
OES55/56	1.24	September 2023	Summer 2023	Uninfected	19.6022		-30.4949		Uninfected
OES57/58	1.00	September 2023	Summer 2023	Uninfected	20.0017		-29.7564		Uninfected
OES59	1.33	September 2023	Summer 2023	Uninfected	14.1889		-31.4787		Uninfected
OES60/61	1.27	September 2023	Summer 2023	Uninfected	19.6269		-30.7284		Uninfected
OES62	1.50	September 2023	Summer 2023	Uninfected	18.3237		-31.8949		Uninfected
OES63	1.04	September 2023	Summer 2023	Uninfected	18.2934		-30.4875		Uninfected
OES64	1.55	September 2023	Summer 2023	Uninfected	16.7539		-31.994		Uninfected
OES65	1.35	September 2023	Summer 2023	Uninfected	17.2894		-28.6081		Uninfected
OES66	1.56	September 2023	Summer 2023	Uninfected	19.15		-30.8768		Uninfected
OES42	1.75	September 2023	Summer 2023	Uninfected	21.5561		-29.5705		Uninfected
OES44	1.39	September 2023	Summer 2023	Uninfected	18.1711		-30.878		Uninfected
OES45	1.33	September 2023	Summer 2023	Uninfected	19.8016		-30.5662		Uninfected
OES46	1.47	September 2023	Summer 2023	Uninfected	20.6682		-28.8693		Uninfected
OES47	1.27	September 2023	Summer 2023	Uninfected	20.3136		-30.0445		Uninfected
OES48	1.50	September 2023	Summer 2023	Uninfected	19.6573		-32.5397		Uninfected
OES49	1.69	September 2023	Summer 2023	Uninfected	21.3775		-28.5203		Uninfected
OES50	1.46	September 2023	Summer 2023	Uninfected	21.4262		-30.3078		Uninfected
OES51	1.82	September 2023	Summer 2023	Uninfected	20.6381		-30.1687		Uninfected
OES52	1.31	September 2023	Summer 2023	Uninfected	18.1853		-30.868		Uninfected
OES53	1.69	September 2023	Summer 2023	Uninfected	22.2651		-28.9349		Uninfected
OES54	1.45	September 2023	Summer 2023	Uninfected	19.564		-29.8272		Uninfected
OES94	NA	September 2023	Summer 2023	Acanthocephala-infected	20.829		-30.1009		Acanthocephala-infected
OES43	1.61	September 2023	Summer 2023	Acanthocephala-infected	21.7176		-29.1643		Acanthocephala-infected
OES94/OES43		September 2023	Summer 2023	Acanthocephalus spp.	19.733		-30.9437		Acanthocephalus spp.
OES117	1.29	September 2023	Summer 2023	Microsporidia-infected	20.0869		-31.8369		Microsporidia-infected (sp. MICMOTU 19)
OES105	1.23	September 2023	Summer 2023	Microsporidia-infected	16.851		-31.2069		Microsporidia-infected (Isolate RB03)
OES1	2.00	September 2023	Summer 2023	Microsporidia-infected	20.2166		-29.8339		Microsporidia-infected (Isolate EFB02)
OEJ1	3.42	January 2025	Winter 2025	Uninfected	15.6713	0.230061	-30.9852	0.291766	Uninfected
replicate	replicate	January 2025	Winter 2025	Uninfected					Uninfected
replicate	replicate	January 2025	Winter 2025	Uninfected					Uninfected
OEJ2	2.05	January 2025	Winter 2025	Uninfected	13.1717	0.859612	-27.057	0.170788	Uninfected
replicate	replicate	January 2025	Winter 2025	Uninfected					Uninfected
OEJ6	2.99	January 2025	Winter 2025	Uninfected	11.6826	0.978585	-28.6365	0.239019	Uninfected
replicate	replicate	January 2025	Winter 2025	Uninfected					Uninfected
replicate	replicate	January 2025	Winter 2025	Uninfected					Uninfected
OEJ7	2.77	January 2025	Winter 2025	Uninfected	12.541	1.02469	-29.1078	0.269482	Uninfected
replicate	replicate	January 2025	Winter 2025	Uninfected					Uninfected
OEJ8	2.32	January 2025	Winter 2025	Uninfected	14.9137	0.56928	-30.8323	0.218635	Uninfected
replicate	replicate	January 2025	Winter 2025	Uninfected					Uninfected
replicate	replicate	January 2025	Winter 2025	Uninfected					Uninfected
OEJ13	2.78	January 2025	Winter 2025	Uninfected	13.1477	0.424544	-28.7168	0.496993	Uninfected
replicate	replicate	January 2025	Winter 2025	Uninfected					Uninfected
replicate	replicate	January 2025	Winter 2025	Uninfected					Uninfected
OEJ14	2.65	January 2025	Winter 2025	Uninfected	13.046	0.537974	-27.6894	0.22895	Uninfected
replicate	replicate	January 2025	Winter 2025	Uninfected					Uninfected
replicate	replicate	January 2025	Winter 2025	Uninfected					Uninfected
OEJ5	2.44	January 2025	Winter 2025	Uninfected	13.0326	2.69941	-28.2334	0.268619	Uninfected
replicate	replicate	January 2025	Winter 2025	Uninfected					Uninfected
OEJ10	2.33	January 2025	Winter 2025	Acanthocephala-infected	12.9738	1.46925	-28.1728	0.152289	Acanthocephala-infected
replicate	replicate	January 2025	Winter 2025	Acanthocephala-infected					Acanthocephala-infected
replicate	replicate	January 2025	Winter 2025	Acanthocephala-infected					Acanthocephala-infected
OEJ4	2.89	January 2025	Winter 2025	Uninfected	12.2718	0.712441	-27.2772	0.211905	Uninfected
replicate	replicate	January 2025	Winter 2025	Uninfected					Uninfected
replicate	replicate	January 2025	Winter 2025	Uninfected					Uninfected
OEJ12	3.66	January 2025	Winter 2025	Uninfected	13.1942	1.16651	-29.4104	0.578686	Uninfected
replicate	replicate	January 2025	Winter 2025	Uninfected					Uninfected
replicate	replicate	January 2025	Winter 2025	Uninfected					Uninfected
OEJ11	2.80	January 2025	Winter 2025	Uninfected	13.5144	0.812102	-26.8489	0.0575338	Uninfected
replicate	replicate	January 2025	Winter 2025	Uninfected					Uninfected
OEJ15	3.20	January 2025	Winter 2025	Uninfected	13.8907	1.40012	-29.259	0.744288	Uninfected
replicate	replicate	January 2025	Winter 2025	Uninfected					Uninfected
replicate	replicate	January 2025	Winter 2025	Uninfected					Uninfected
OEJ3	2.94	January 2025	Winter 2025	Uninfected	12.6132	0.220684	-28.7048	0.335613	Uninfected
replicate	replicate	January 2025	Winter 2025	Uninfected					Uninfected
replicate	replicate	January 2025	Winter 2025	Uninfected					Uninfected
OEJ9	2.90	January 2025	Winter 2025	Uninfected	14.909	0.94427	-31.1133	0.798454	Uninfected
replicate	replicate	January 2025	Winter 2025	Uninfected					Uninfected
replicate	replicate	January 2025	Winter 2025	Uninfected					Uninfected
OEJ58_A/63_A		January 2025	Winter 2025	Acanthocephalus spp.	15.7699		-29.7759		Acanthocephalus spp.
OEJ81_A		January 2025	Winter 2025	Acanthocephalus spp.	15.6563		-31.9893		Acanthocephalus spp.
OEJ106_A/145_A		January 2025	Winter 2025	Acanthocephalus spp.	16.5733		-30.4946		Acanthocephalus spp.
OEJ10_A		January 2025	Winter 2025	Acanthocephalus spp.	15.8429	0.0674398	-30.4831	0.451744	Acanthocephalus spp.
replicate		January 2025	Winter 2025	Acanthocephalus spp.					Acanthocephalus spp.
OEJ58	2.32	January 2025	Winter 2025	Acanthocephala-infected	13.1495	0.335388	-27.6659	0.129281	Acanthocephala-infected
replicate	replicate	January 2025	Winter 2025	Acanthocephala-infected					Acanthocephala-infected
OEJ63	2.22	January 2025	Winter 2025	Acanthocephala-infected	15.1622	1.99011	-29.3528	0.42115	Acanthocephala-infected
replicate	replicate	January 2025	Winter 2025	Acanthocephala-infected					Acanthocephala-infected
OEJ81	3.53	January 2025	Winter 2025	Acanthocephala-infected	13.7896	1.49223	-30.1353	0.261429	Acanthocephala-infected
replicate	replicate	January 2025	Winter 2025	Acanthocephala-infected					Acanthocephala-infected
replicate	replicate	January 2025	Winter 2025	Acanthocephala-infected					Acanthocephala-infected
OEJ106	3.30	January 2025	Winter 2025	Acanthocephala-infected	14.8159	1.1647	-30.0943	0.205436	Acanthocephala-infected
replicate	replicate	January 2025	Winter 2025	Acanthocephala-infected					Acanthocephala-infected
replicate	replicate	January 2025	Winter 2025	Acanthocephala-infected					Acanthocephala-infected
OEJ145	2.74	January 2025	Winter 2025	Acanthocephala-infected	15.5054	0.931492	-29.2536	0.300599	Acanthocephala-infected
replicate	replicate	January 2025	Winter 2025	Acanthocephala-infected					Acanthocephala-infected
OEJ144	2.92	January 2025	Winter 2025	Microsporidia-infected	12.5256	0.770357	-27.9779	0.232448	Microsporidia-infected (sp. MICMOTU 20)
replicate	replicate	January 2025	Winter 2025	Microsporidia-infected					Microsporidia-infected (sp. MICMOTU 20)
replicate	replicate	January 2025	Winter 2025	Microsporidia-infected					Microsporidia-infected (sp. MICMOTU 20)
